# Supplementary material for: The catalytic activity of TCPTP is auto-regulated by its intrinsically disordered tail and activated by Integrin alpha-1
Source: Nat Commun. 2022 Jan 10;13:94. doi: 10.1038/s41467-021-27633-6 (PMC8748766; doi:10.1038/s41467-021-27633-6)
Supplement: Supplementary file 4 — Source Data [file 41467_2021_27633_MOESM4_ESM.xlsx]

## Sheet: Figure 1D
# Fitting of 3-state Ensemble curve against experimental SAXS data - Output data from MultiFoXS Program
# SAXS profile: number of points = 215, q_min = 0.00958000030368567, q_max = 0.352829992771149, delta_q = 0.00160397192741805												# Different Ensemble state fitting against Experimental SAXS Data Calculated by MultiFoXS Program
# offset = 0.00000000000000, scaling c = 2.57030404912957e-09, Chi^2 = 7.55405318701753												Inset of Figure 1D
												Ensemble State	Chi^2	Error
q	exp_intensity	model_intensity	error									1	26.95	59.05
0.00958	0.121899	0.117849	0.00035142									2	9.41	3.95
0.01061	0.120191	0.116681	0.00032729									3	7.55	1.57
0.01165	0.118282	0.115388	0.00031646									4	7.57	0.41
0.01269	0.116998	0.114014	0.00029211									5	7.52	0.13
0.01372	0.114109	0.112562	0.00028529
0.01476	0.112574	0.111001	0.00027072
0.01579	0.110725	0.109385	0.00026123
0.01683	0.108727	0.107664	0.00024956
0.01786	0.106477	0.105931	0.00024383
0.0189	0.104741	0.104109	0.00023398
0.01993	0.102388	0.102235	0.00022039
0.02097	0.100577	0.100297	0.00021834
0.022	0.0983785	0.0983446	0.0002072
0.02304	0.0964177	0.0963475	0.0002051
0.02408	0.0943952	0.0942783	0.000197
0.02511	0.0917667	0.0922762	0.00019085
0.02615	0.0898256	0.0902047	0.0001805
0.02718	0.0876953	0.0881661	0.00018309
0.02822	0.0856254	0.0860972	0.00017345
0.02925	0.0833952	0.0840402	0.00017154
0.03029	0.0816415	0.081984	0.00016499
0.03132	0.0793878	0.0799598	0.00016059
0.03236	0.0774992	0.0779251	0.0001562
0.0334	0.0752415	0.0759123	0.00015275
0.03443	0.0732744	0.0739359	0.00014911
0.03547	0.071596	0.0719796	0.00014482
0.0365	0.0697496	0.0700856	0.00014342
0.03754	0.0681822	0.0682056	0.00014095
0.03857	0.0662658	0.066391	0.00014216
0.03961	0.0640196	0.0645801	0.0001392
0.04064	0.0627177	0.0628249	0.00014014
0.04168	0.0611406	0.0610958	0.00013708
0.04272	0.059259	0.0594227	0.00013499
0.04375	0.0576323	0.0577957	0.00013162
0.04479	0.056264	0.0562008	0.00013056
0.04582	0.054636	0.0546672	0.0001273
0.04686	0.0533953	0.0531715	0.0001219
0.04789	0.0519172	0.0517265	0.00011844
0.04893	0.0507154	0.0503207	0.00011493
0.04996	0.0490542	0.0489533	0.00011143
0.051	0.0478693	0.0476254	0.00010882
0.05203	0.046606	0.0463501	0.00010676
0.05307	0.0453391	0.0451039	0.00010505
0.05411	0.0440875	0.0438951	0.00010267
0.05514	0.043103	0.0427388	9.941e-05
0.05618	0.0416125	0.041602	9.9e-05
0.05721	0.0405416	0.0405117	9.547e-05
0.05825	0.0395906	0.039446	9.459e-05
0.05928	0.0385477	0.0384199	9.166e-05
0.06032	0.0375767	0.0374145	9.136e-05
0.06135	0.0364269	0.0364415	8.836e-05
0.06239	0.0353896	0.0354872	8.872e-05
0.06342	0.0346479	0.0345656	8.456e-05
0.06446	0.0337242	0.0336571	8.703e-05
0.0655	0.0329062	0.0327704	8.71e-05
0.06653	0.0316556	0.0319181	8.622e-05
0.06757	0.0310105	0.0310761	8.512e-05
0.0686	0.0301694	0.0302617	8.342e-05
0.06964	0.0292748	0.029452	8.367e-05
0.07067	0.0286629	0.0286688	8.308e-05
0.07171	0.0278919	0.0279001	8.252e-05
0.07274	0.0271195	0.0271528	8.006e-05
0.07378	0.0262946	0.0264202	7.714e-05
0.07481	0.0256014	0.0257061	7.519e-05
0.07585	0.0246638	0.0250023	7.415e-05
0.07689	0.0242196	0.0243121	7.233e-05
0.07792	0.0234216	0.0236364	7.179e-05
0.07896	0.0228949	0.0229742	7.023e-05
0.07999	0.0222889	0.0223349	6.862e-05
0.08103	0.021627	0.0217043	6.743e-05
0.08206	0.021019	0.0210901	6.74e-05
0.0831	0.0204089	0.0204824	6.527e-05
0.08413	0.0198902	0.0198929	6.527e-05
0.08517	0.0191812	0.0193102	6.371e-05
0.0862	0.0186344	0.0187466	6.26e-05
0.08724	0.0181364	0.018193	6.202e-05
0.08827	0.0176499	0.0176601	6.088e-05
0.08931	0.0171537	0.0171297	6.005e-05
0.09035	0.0166242	0.0166147	5.96e-05
0.09138	0.0161347	0.0161211	5.899e-05
0.09242	0.0155093	0.0156363	5.717e-05
0.09345	0.0151025	0.0151678	5.7e-05
0.09449	0.0147764	0.014705	5.641e-05
0.09552	0.0142065	0.0142595	5.751e-05
0.09656	0.0139053	0.0138261	5.679e-05
0.09759	0.0135789	0.0134086	5.719e-05
0.09863	0.0131063	0.0129937	5.498e-05
0.09966	0.0127621	0.0125969	5.438e-05
0.1007	0.0122749	0.0122102	5.349e-05
0.10173	0.0118985	0.0118376	5.255e-05
0.10277	0.011457	0.011473	5.168e-05
0.1038	0.0111627	0.0111225	5.094e-05
0.10484	0.0107888	0.0107783	5.011e-05
0.10588	0.0104711	0.0104454	4.96e-05
0.10691	0.0101024	0.0101233	4.957e-05
0.10795	0.00985884	0.00980827	4.9e-05
0.10898	0.00954325	0.00950298	4.822e-05
0.11002	0.0092053	0.0092045	4.771e-05
0.11105	0.00893401	0.00891914	4.76e-05
0.11209	0.00862369	0.00863875	4.632e-05
0.11338	0.00825535	0.00830142	3.763e-05
0.11468	0.00786098	0.00797199	4.546e-05
0.11571	0.00759329	0.00771682	4.501e-05
0.11675	0.00738921	0.00746835	4.459e-05
0.11804	0.00711056	0.00716722	3.562e-05
0.11933	0.00670554	0.00687663	4.383e-05
0.12037	0.00666857	0.00664881	4.309e-05
0.12166	0.00629922	0.00637527	3.484e-05
0.12296	0.0060797	0.00610615	4.238e-05
0.12399	0.00589323	0.00590323	4.185e-05
0.12529	0.00563332	0.00565209	3.36e-05
0.12658	0.00530507	0.00540978	4.112e-05
0.12787	0.00516185	0.00517775	3.302e-05
0.12917	0.00495773	0.00495073	4.026e-05
0.13046	0.00466458	0.0047333	3.232e-05
0.13176	0.00449629	0.0045224	3.897e-05
0.13305	0.00428437	0.00431996	3.177e-05
0.13434	0.00408673	0.00412737	3.857e-05
0.13564	0.00398979	0.00394092	3.119e-05
0.13719	0.00374452	0.00372788	3.075e-05
0.13849	0.00355723	0.0035579	3.742e-05
0.13978	0.00345082	0.00339783	3.025e-05
0.14133	0.00322603	0.00321455	3.005e-05
0.14263	0.00308294	0.0030692	3.625e-05
0.14392	0.00292878	0.00293172	2.945e-05
0.14547	0.00282346	0.00277748	2.922e-05
0.14702	0.00270014	0.00263202	2.915e-05
0.14858	0.00255815	0.00249607	2.957e-05
0.14987	0.00242373	0.00239143	3.593e-05
0.15117	0.00227431	0.00229142	2.955e-05
0.15272	0.00217901	0.0021804	2.937e-05
0.15427	0.00208237	0.00207791	2.936e-05
0.15582	0.00198722	0.00198308	2.885e-05
0.15738	0.00185885	0.00189458	2.846e-05
0.15893	0.00185899	0.00181351	2.893e-05
0.16074	0.00174182	0.00172712	2.482e-05
0.16255	0.00159434	0.00164817	2.851e-05
0.1641	0.00151213	0.0015858	2.847e-05
0.16566	0.00145654	0.00152817	2.844e-05
0.16721	0.00142855	0.00147448	2.834e-05
0.16876	0.00134669	0.00142495	2.809e-05
0.17057	0.00131687	0.00137094	2.438e-05
0.17238	0.00127005	0.00132155	2.794e-05
0.17394	0.00120308	0.00128143	2.831e-05
0.17575	0.00114688	0.00123831	2.466e-05
0.17756	0.0011278	0.00119773	2.894e-05
0.17937	0.00106836	0.00115972	2.51e-05
0.18118	0.00107769	0.00112387	2.922e-05
0.18299	0.00100827	0.00108978	2.496e-05
0.1848	0.00097324	0.00105801	2.847e-05
0.18661	0.00094943	0.00102813	2.437e-05
0.18842	0.00095223	0.0009994	2.802e-05
0.19023	0.00088078	0.00097232	2.405e-05
0.1923	0.00088698	0.00094337	2.403e-05
0.19437	0.00085663	0.00091641	2.38e-05
0.19618	0.0007735	0.00089425	2.746e-05
0.19799	0.0007911	0.00087346	2.352e-05
0.20006	0.00075894	0.00085212	2.346e-05
0.20213	0.00075324	0.00083204	2.338e-05
0.2042	0.0007327	0.00081411	2.322e-05
0.20627	0.00077745	0.00079812	2.324e-05
0.20834	0.00072903	0.0007841	2.317e-05
0.21041	0.00075361	0.00077198	2.306e-05
0.21248	0.00074626	0.00076174	2.3e-05
0.21455	0.00072725	0.00075322	2.284e-05
0.21662	0.00072748	0.00074676	2.274e-05
0.21869	0.00066877	0.00074163	2.257e-05
0.22102	0.0007239	0.00073789	2.009e-05
0.22334	0.00071376	0.00073596	2.238e-05
0.22541	0.00068244	0.00073579	2.227e-05
0.22774	0.00071966	0.00073656	1.985e-05
0.23007	0.00067146	0.00073855	2.205e-05
0.2324	0.00070335	0.00074137	1.969e-05
0.23472	0.00072266	0.00074484	2.196e-05
0.23705	0.0007058	0.00074843	1.948e-05
0.23938	0.0007004	0.0007521	2.161e-05
0.2417	0.00070015	0.00075551	1.925e-05
0.24429	0.00071224	0.00075871	1.915e-05
0.24662	0.0007056	0.00076077	2.136e-05
0.24895	0.00070374	0.00076217	1.901e-05
0.25153	0.00067749	0.00076239	1.891e-05
0.25412	0.00071861	0.00076146	1.889e-05
0.2567	0.0006205	0.0007592	1.9e-05
0.25929	0.00065685	0.00075574	1.943e-05
0.26187	0.00070693	0.00075101	1.956e-05
0.26446	0.00069165	0.0007453	1.975e-05
0.26704	0.000663	0.00073866	1.986e-05
0.26963	0.000665	0.00073118	1.994e-05
0.27221	0.0006722	0.0007229	2.005e-05
0.27506	0.00060984	0.00071331	1.829e-05
0.2779	0.00062117	0.000703	2.012e-05
0.28049	0.00065192	0.00069326	2.02e-05
0.28333	0.00056288	0.00068225	1.866e-05
0.28617	0.00060194	0.00067087	2.126e-05
0.28902	0.0005872	0.00065902	1.989e-05
0.29212	0.00060563	0.00064567	2.029e-05
0.29496	0.00058167	0.00063309	2.261e-05
0.2978	0.00054585	0.00062008	2.095e-05
0.3009	0.00052326	0.00060554	2.123e-05
0.304	0.00052007	0.00059065	2.154e-05
0.30711	0.00049747	0.00057539	2.171e-05
0.31021	0.00053045	0.00055992	2.193e-05
0.31331	0.00045818	0.00054452	2.215e-05
0.31641	0.00050382	0.0005293	2.236e-05
0.31951	0.00047602	0.00051439	2.252e-05
0.32261	0.00042174	0.00049996	2.274e-05
0.32571	0.00041309	0.00048616	2.281e-05
0.32907	0.00043403	0.00047209	2.118e-05
0.33243	0.00044104	0.00045899	2.291e-05
0.33578	0.00037932	0.00044712	2.121e-05
0.33914	0.00043361	0.00043625	2.306e-05
0.3425	0.00040161	0.00042652	2.127e-05
0.34586	0.00038371	0.00041783	2.302e-05
0.34922	0.00037682	0.00040999	2.157e-05
0.35283	0.00039595	0.00040253	2.318e-05

## Sheet: Figure 2A & Table1
# Kinetic experiment's -raw data using pEGFR peptide-1 as substrate
TCPTP						TCPTP-(CAT)
Date-20200911						Date-20200909
Experimental Repeat-1						Experimental Repeat-1
Absorbance at 650 nm shown below						Absorbance at 650 nm shown below
Peptide(µM)	Blank	Replicate-1	Replicate-2	Replicate-3		Blank	Replicate-1	Replicate-2	Replicate-3
2.5	0.2577	0.3673	0.3832	0.3754		0.2066	0.4574	0.4534	0.4414
5	0.2205	0.4966	0.4999	0.4854		0.2195	0.643	0.6458	0.6234
10	0.1661	0.6648	0.634	0.6516		0.1748	0.8999	0.8592	0.8773
20	0.1665	0.7978	0.7884	0.7858		0.2092	1.3779	1.4054	1.3425
40	0.1869	0.9365	0.9171	0.9038		0.2151	2.0558	2.1253	1.9158
80	0.2019	1.0101	0.9919	0.9751		0.2391	2.3357	2.4903	2.3158
160	0.252	1.2116	1.2252	1.1952		0.2597	2.7037	2.625	2.3423
TCPTP						TCPTP-(CAT)
Date-20200911						Date-20200909
Experimental Repeat-2						Experimental Repeat-2
Absorbance at 650 nm shown below						Absorbance at 650 nm shown below
Peptide(µM)	Blank	Replicate-1	Replicate-2	Replicate-3		Blank	Replicate-1	Replicate-2	Replicate-3
2.5	0.2647	0.37	0.3979	0.3443		0.2106	0.435	0.3281	0.4004
5	0.2208	0.4807	0.4819	0.4965		0.2077	0.638	0.5847	0.6323
10	0.1767	0.5876	0.6279	0.5831		0.2333	0.9269	0.871	0.9376
20	0.1826	0.7319	0.7622	0.751		0.2116	1.4363	1.4319	1.3137
40	0.1854	0.9006	0.9106	0.8839		0.1971	2.0984	2.1305	2.0187
80	0.1977	0.9616	1.0168	1.052		0.211	2.3869	2.4549	2.3889
160	0.2232	1.1246	1.1818	1.212		0.254	2.2982	2.6044	2.3807
TCPTP						TCPTP-(CAT)
Date-20200911						Date-20200909
Experimental Repeat-3						Experimental Repeat-3
Absorbance at 650 nm shown below						Absorbance at 650 nm shown below
Peptide(µM)	Blank	Replicate-1	Replicate-2	Replicate-3		Blank	Replicate-1	Replicate-2	Replicate-3
2.5	0.1587	0.3646	0.3921	0.3917		0.2612	0.4751	0.4516	0.4253
5	0.1697	0.4744	0.5007	0.4688		0.2337	0.6303	0.6291	0.6144
10	0.1536	0.6148	0.6378	0.5819		0.2196	0.8144	0.8981	0.9232
20	0.1616	0.7614	0.7883	0.7024		0.2447	1.3091	1.3488	1.3368
40	0.1775	0.9166	0.8668	0.8054		0.2091	1.9386	2.0421	2.0389
80	0.1854	0.9906	0.9685	0.9779		0.2445	2.2854	2.1568	2.3846
160	0.2314	1.1263	1.1182	1.1277		0.2552	3.0832	1.9957	2.0701

## Sheet: Figure 2B
# Activity assay using DiFMUP
Fluoroscent signal at 455 nm is reported										Fluoroscent signal at 455 nm is reported										Fluoroscent signal at 455 nm is reported
Experimental Repeat-1										Experimental Repeat-2										Experimental Repeat-3
Date -20171108										Date -20171108										Date -20210417
			TCPTP			TCPTP (CAT)							TCPTP			TCPTP (CAT)							TCPTP			TCPTP (CAT)
Time [s]	Blank	Replicate-1	Replicate-2	Replicate-3	Blank2	Replicate-13	Replicate-24	Replicate-35		Time [s]	Blank	Replicate-1	Replicate-2	Replicate-3	Blank2	Replicate-13	Replicate-24	Replicate-35		Time [s]	Blank	Replicate-1	Replicate-2	Replicate-3	Blank2	Replicate-13	Replicate-24	Replicate-35
0	62	1162	804	1087	64	2459	1353	1470		0	72	1078	883	400	68	2541	1390	1158		0	499	1514	1430	1197	585	5931	5580	5354
60	63	1606	1186	1410	67	3551	2675	2614		60	66	1742	1500	893	63	4508	2848	2627		60	502	2256	1963	1788	585	8124	8130	7969
120	66	1744	1865	1937	68	4733	4544	3821		120	64	2162	1882	1183	67	5709	4624	4427		120	507	2840	2448	2302	593	10035	10208	10399
180	64	2195	2377	2397	69	5758	6147	5089		180	68	2471	2233	1571	67	7172	6360	6020		180	502	3416	2925	2733	582	11541	11963	12349
240	65	2634	2719	2785	67	7270	7495	6397		240	67	2792	2683	1947	68	8495	8066	7627		240	504	3838	3395	3200	585	12976	13520	14184
300	65	3096	3041	3191	68	8599	8567	7330		300	68	3060	3054	2357	69	9734	9599	8986		300	519	4289	3841	3607	597	14214	14681	15348
360	63	3544	3473	3549	68	10048	9647	8148		360	67	3338	3463	2725	72	10754	10946	10400		360	506	4778	4317	3991	593	14930	15428	16650
420	67	3905	3907	3959	69	11088	10797	9146		420	71	3641	3871	3053	69	11735	12018	11715		420	505	5217	4685	4361	597	15868	16100	17535
480	65	4306	4210	4311	68	11800	11929	9926		480	71	3950	4236	3316	71	12584	12835	12947		480	502	5528	5086	4720	586	15947	16485	18392
540	69	4687	4447	4650	69	12950	12581	10831		540	68	4310	4610	3620	74	13614	13996	14165		540	499	5952	5452	4978	596	16527	16766	18956
600	67	5003	4682	4994	71	13845	13783	11611		600	71	4669	4954	3862	76	14567	14877	15377		600	505	6276	5782	5275	589	16986	16971	19267
660	67	5233	5023	5238	69	14798	14684	12525		660	72	4951	5318	4068	77	15199	15956	16538		660	504	6470	6058	5606	601	16661	17061	19639
720	68	5502	5250	5526	71	15835	15307	12899		720	69	5295	5691	4378	75	15764	17005	17323		720	503	6826	6368	5712	601	16803	17112	19866
780	70	5777	5559	5854	73	16663	16060	13730		780	70	5526	5924	4582	72	16283	17898	18312		780	508	7159	6703	5994	606	17037	17522	20071
840	68	5968	5659	5997	70	17282	16550	14068		840	69	5802	6220	4792	76	16697	18549	18716		840	504	7352	6921	6272	598	16938	17530	20194
900	70	6226	5916	6235	73	17979	17063	14353		900	76	6075	6504	4955	78	16920	19202	19451		900	518	7517	7194	6401	603	17154	17348	20121
960	69	6398	6138	6479	73	18412	17142	14858		960	71	6196	6750	5211	75	17546	19788	19791		960	499	7804	7301	6547	603	17076	17455	20512
1020	67	6551	6353	6643	74	18689	17726	15070		1020	71	6396	6934	5332	76	17908	20152	20207		1020	504	7973	7625	6866	589	17465	17600	20442
1080	73	6796	6486	6812	74	19293	18010	15436		1080	74	6621	7142	5524	74	18547	20314	20609		1080	508	8198	7788	6871	598	17439	17409	20167
1140	70	6935	6664	7069	76	19508	18214	15771		1140	70	6844	7254	5673	72	18728	20409	20741		1140	507	8325	8102	7115	592	17257	17604	20181
1200	75	7141	6854	7154	76	19873	18600	15939		1200	74	6993	7623	5847	74	19096	21005	20936		1200	510	8626	8198	7286	592	17415	17362	20078
1260	70	7320	6945	7341	78	20393	18611	15926		1260	72	7139	7675	6004	73	19599	21193	21241		1260	503	8548	8307	7400	600	17171	17461	20111
1320	73	7458	7186	7657	84	20822	18865	16046		1320	73	7336	7828	6078	77	19857	21121	21265		1320	511	8667	8502	7391	605	17342	17647	20501
1380	71	7656	7273	7727	80	20962	18932	16314		1380	74	7448	7984	6241	77	20070	21403	21470		1380	508	8923	8665	7525	605	17084	17379	20341
1440	72	7721	7450	7872	78	21198	19297	16525		1440	76	7660	8213	6294	76	20296	21329	21602		1440	505	9089	8659	7818	603	17224	17411	20447
1500	73	7992	7468	7981	76	21370	19372	16402		1500	73	7689	8320	6368	75	19976	21674	21514		1500	506	9125	8887	7815	594	17332	17222	20398

## Sheet: Figure 4A
# Intramolecular -Cross-linking of TCPTP by DSSO-Cross-linker- Full SDS Page Analysis										# Intramolecular -Cross linking of TCPTP by BS3 Cross-linker- Full SDS page Analysis
DSSO ( uM)
										BS3 (uM)

## Sheet: Fig-4B, Sup.Fig-5C, Sup.Table 3
# Cross-linked peptide obtained from intramolecular cross-linking experiment of TCPTP using DSSO
Max. XlinkX Score	Sequence A	Accession A	Position A	Sequence B	Accession B	Position B	Crosslinker	Crosslink Type	# CSMs	Protein Descriptions A	Protein Descriptions B
68.57	CTGLSS[K]MQDTMEENSESALR	P17706-2	336	VA[K]FPENR	P17706-2	38	DSSO	Intra	1	PTN2_HUMAN Isoform 2 of Tyrosine-protein phosphatase non-receptor type 2 OS=Homo sapiens GN=PTPN2	PTN2_HUMAN Isoform 2 of Tyrosine-protein phosphatase non-receptor type 2 OS=Homo sapiens GN=PTPN2
290.51	IGLEEE[K]LTGDR	P17706-2	324	VA[K]FPENR	P17706-2	38	DSSO	Intra	1	PTN2_HUMAN Isoform 2 of Tyrosine-protein phosphatase non-receptor type 2 OS=Homo sapiens GN=PTPN2	PTN2_HUMAN Isoform 2 of Tyrosine-protein phosphatase non-receptor type 2 OS=Homo sapiens GN=PTPN2
142.98	IMTE[K]YNGNR	P17706-2	312	VA[K]FPENR	P17706-2	38	DSSO	Intra	4	PTN2_HUMAN Isoform 2 of Tyrosine-protein phosphatase non-receptor type 2 OS=Homo sapiens GN=PTPN2	PTN2_HUMAN Isoform 2 of Tyrosine-protein phosphatase non-receptor type 2 OS=Homo sapiens GN=PTPN2
81.92	ATTAQ[K]VQQMK	P17706-2	364	T[K]AVVMLNR	P17706-2	107	DSSO	Intra	1	PTN2_HUMAN Isoform 2 of Tyrosine-protein phosphatase non-receptor type 2 OS=Homo sapiens GN=PTPN2	PTN2_HUMAN Isoform 2 of Tyrosine-protein phosphatase non-receptor type 2 OS=Homo sapiens GN=PTPN2
211.68	IGLEEE[K]LTGDR	P17706-2	324	IVE[K]ESVK	P17706-2	118	DSSO	Intra	2	PTN2_HUMAN Isoform 2 of Tyrosine-protein phosphatase non-receptor type 2 OS=Homo sapiens GN=PTPN2	PTN2_HUMAN Isoform 2 of Tyrosine-protein phosphatase non-receptor type 2 OS=Homo sapiens GN=PTPN2
154.9	IMTE[K]YNGNR	P17706-2	312	IVE[K]ESVK	P17706-2	118	DSSO	Intra	5	PTN2_HUMAN Isoform 2 of Tyrosine-protein phosphatase non-receptor type 2 OS=Homo sapiens GN=PTPN2	PTN2_HUMAN Isoform 2 of Tyrosine-protein phosphatase non-receptor type 2 OS=Homo sapiens GN=PTPN2
34.89	ELS[K]EDLSPAFDHSPNK	P17706-2	294	GDSSIQ[K]R	P17706-2	287	DSSO	Intra	1	PTN2_HUMAN Isoform 2 of Tyrosine-protein phosphatase non-receptor type 2 OS=Homo sapiens GN=PTPN2	PTN2_HUMAN Isoform 2 of Tyrosine-protein phosphatase non-receptor type 2 OS=Homo sapiens GN=PTPN2
40.99	IGLEEE[K]LTGDR	P17706-2	324	GDSSIQ[K]R	P17706-2	287	DSSO	Intra	1	PTN2_HUMAN Isoform 2 of Tyrosine-protein phosphatase non-receptor type 2 OS=Homo sapiens GN=PTPN2	PTN2_HUMAN Isoform 2 of Tyrosine-protein phosphatase non-receptor type 2 OS=Homo sapiens GN=PTPN2
17.33	ATTAQ[K]VQQMK	P17706-2	364	GDSSIQ[K]R	P17706-2	287	DSSO	Intra	1	PTN2_HUMAN Isoform 2 of Tyrosine-protein phosphatase non-receptor type 2 OS=Homo sapiens GN=PTPN2	PTN2_HUMAN Isoform 2 of Tyrosine-protein phosphatase non-receptor type 2 OS=Homo sapiens GN=PTPN2
21.06	VQQM[K]QR	P17706-2	369	W[K]ELSK	P17706-2	290	DSSO	Intra	1	PTN2_HUMAN Isoform 2 of Tyrosine-protein phosphatase non-receptor type 2 OS=Homo sapiens GN=PTPN2	PTN2_HUMAN Isoform 2 of Tyrosine-protein phosphatase non-receptor type 2 OS=Homo sapiens GN=PTPN2
117.89	GDSSIQ[K]R	P17706-2	287	W[K]ELSK	P17706-2	290	DSSO	Intra	1	PTN2_HUMAN Isoform 2 of Tyrosine-protein phosphatase non-receptor type 2 OS=Homo sapiens GN=PTPN2	PTN2_HUMAN Isoform 2 of Tyrosine-protein phosphatase non-receptor type 2 OS=Homo sapiens GN=PTPN2
214.82	IGLEEE[K]LTGDR	P17706-2	324	IMTE[K]YNGNR	P17706-2	312	DSSO	Intra	3	PTN2_HUMAN Isoform 2 of Tyrosine-protein phosphatase non-receptor type 2 OS=Homo sapiens GN=PTPN2	PTN2_HUMAN Isoform 2 of Tyrosine-protein phosphatase non-receptor type 2 OS=Homo sapiens GN=PTPN2
41.09	VA[K]FPENR	P17706-2	38	[K]ATTAQK	P17706-2	358	DSSO	Intra	1	PTN2_HUMAN Isoform 2 of Tyrosine-protein phosphatase non-receptor type 2 OS=Homo sapiens GN=PTPN2	PTN2_HUMAN Isoform 2 of Tyrosine-protein phosphatase non-receptor type 2 OS=Homo sapiens GN=PTPN2
216.16	IVE[K]ESVK	P17706-2	118	[K]ATTAQK	P17706-2	358	DSSO	Intra	2	PTN2_HUMAN Isoform 2 of Tyrosine-protein phosphatase non-receptor type 2 OS=Homo sapiens GN=PTPN2	PTN2_HUMAN Isoform 2 of Tyrosine-protein phosphatase non-receptor type 2 OS=Homo sapiens GN=PTPN2
97.91	VQQM[K]QR	P17706-2	369	[K]ATTAQK	P17706-2	358	DSSO	Intra	3	PTN2_HUMAN Isoform 2 of Tyrosine-protein phosphatase non-receptor type 2 OS=Homo sapiens GN=PTPN2	PTN2_HUMAN Isoform 2 of Tyrosine-protein phosphatase non-receptor type 2 OS=Homo sapiens GN=PTPN2
136.96	IGLEEE[K]LTGDR	P17706-2	324	VQQM[K]QR	P17706-2	369	DSSO	Intra	1	PTN2_HUMAN Isoform 2 of Tyrosine-protein phosphatase non-receptor type 2 OS=Homo sapiens GN=PTPN2	PTN2_HUMAN Isoform 2 of Tyrosine-protein phosphatase non-receptor type 2 OS=Homo sapiens GN=PTPN2
137.05	IMTE[K]YNGNR	P17706-2	312	VQQM[K]QR	P17706-2	369	DSSO	Intra	4	PTN2_HUMAN Isoform 2 of Tyrosine-protein phosphatase non-receptor type 2 OS=Homo sapiens GN=PTPN2	PTN2_HUMAN Isoform 2 of Tyrosine-protein phosphatase non-receptor type 2 OS=Homo sapiens GN=PTPN2
107.79	CI[K]GDSSIQK	P17706-2	280	VQQM[K]QR	P17706-2	369	DSSO	Intra	1	PTN2_HUMAN Isoform 2 of Tyrosine-protein phosphatase non-receptor type 2 OS=Homo sapiens GN=PTPN2	PTN2_HUMAN Isoform 2 of Tyrosine-protein phosphatase non-receptor type 2 OS=Homo sapiens GN=PTPN2
87.31	IVE[K]ESVK	P17706-2	118	VQQM[K]QR	P17706-2	369	DSSO	Intra	1	PTN2_HUMAN Isoform 2 of Tyrosine-protein phosphatase non-receptor type 2 OS=Homo sapiens GN=PTPN2	PTN2_HUMAN Isoform 2 of Tyrosine-protein phosphatase non-receptor type 2 OS=Homo sapiens GN=PTPN2
141.2	T[K]AVVMLNR	P17706-2	107	VQQM[K]QR	P17706-2	369	DSSO	Intra	2	PTN2_HUMAN Isoform 2 of Tyrosine-protein phosphatase non-receptor type 2 OS=Homo sapiens GN=PTPN2	PTN2_HUMAN Isoform 2 of Tyrosine-protein phosphatase non-receptor type 2 OS=Homo sapiens GN=PTPN2
# Cross-linked peptide obtained from intramolecular cross-linking experiment of TCPTP using BS3
Crosslink Sequence	Max. XlinkX Score	Crosslinker	Crosslink Type	# CSMs	Sequence A	Modifications A	Accession A	Position A	Sequence B	Modifications B	Accession B	Position B	Protein Descriptions A	Protein Descriptions B
VAKFPENR | KATTAQK	44.8	DSS	Intra	1	VA[K]FPENR	1xDSS [K3]	P17706-2	38	[K]ATTAQK	1xDSS [K1]	P17706-2	358	PTN2_HUMAN Isoform 2 of Tyrosine-protein phosphatase non-receptor type 2 OS=Homo sapiens GN=PTPN2	PTN2_HUMAN Isoform 2 of Tyrosine-protein phosphatase non-receptor type 2 OS=Homo sapiens GN=PTPN2
VAKFPENR | VQQMKQR	113.97	DSS	Intra	4	VA[K]FPENR	1xDSS [K3]	P17706-2	38	VQQM[K]QR	1xOxidation [M4]; 1xDSS [K5]	P17706-2	369	PTN2_HUMAN Isoform 2 of Tyrosine-protein phosphatase non-receptor type 2 OS=Homo sapiens GN=PTPN2	PTN2_HUMAN Isoform 2 of Tyrosine-protein phosphatase non-receptor type 2 OS=Homo sapiens GN=PTPN2
VKLQNAENDYINASLVDIEEAQR | KATTAQK	67.76	DSS	Intra	2	V[K]LQNAENDYINASLVDIEEAQR	1xDSS [K2]	P17706-2	60	[K]ATTAQK	1xDSS [K1]	P17706-2	358	PTN2_HUMAN Isoform 2 of Tyrosine-protein phosphatase non-receptor type 2 OS=Homo sapiens GN=PTPN2	PTN2_HUMAN Isoform 2 of Tyrosine-protein phosphatase non-receptor type 2 OS=Homo sapiens GN=PTPN2
VKLQNAENDYINASLVDIEEAQR | ATTAQKVQQMK	41.98	DSS	Intra	1	V[K]LQNAENDYINASLVDIEEAQR	1xDSS [K2]	P17706-2	60	ATTAQ[K]VQQMK	1xOxidation [M10]; 1xDSS [K6]	P17706-2	364	PTN2_HUMAN Isoform 2 of Tyrosine-protein phosphatase non-receptor type 2 OS=Homo sapiens GN=PTPN2	PTN2_HUMAN Isoform 2 of Tyrosine-protein phosphatase non-receptor type 2 OS=Homo sapiens GN=PTPN2
VKLQNAENDYINASLVDIEEAQR | VQQMKQR	44.12	DSS	Intra	1	V[K]LQNAENDYINASLVDIEEAQR	1xDSS [K2]	P17706-2	60	VQQM[K]QR	1xOxidation [M4]; 1xDSS [K5]	P17706-2	369	PTN2_HUMAN Isoform 2 of Tyrosine-protein phosphatase non-receptor type 2 OS=Homo sapiens GN=PTPN2	PTN2_HUMAN Isoform 2 of Tyrosine-protein phosphatase non-receptor type 2 OS=Homo sapiens GN=PTPN2
TKAVVMLNR | KATTAQK	78	DSS	Intra	3	T[K]AVVMLNR	1xOxidation [M6]; 1xDSS [K2]	P17706-2	107	[K]ATTAQK	1xDSS [K1]	P17706-2	358	PTN2_HUMAN Isoform 2 of Tyrosine-protein phosphatase non-receptor type 2 OS=Homo sapiens GN=PTPN2	PTN2_HUMAN Isoform 2 of Tyrosine-protein phosphatase non-receptor type 2 OS=Homo sapiens GN=PTPN2
TKAVVMLNR | VQQMKQR	113.98	DSS	Intra	6	T[K]AVVMLNR	1xOxidation [M6]; 1xDSS [K2]	P17706-2	107	VQQM[K]QR	1xOxidation [M4]; 1xDSS [K5]	P17706-2	369	PTN2_HUMAN Isoform 2 of Tyrosine-protein phosphatase non-receptor type 2 OS=Homo sapiens GN=PTPN2	PTN2_HUMAN Isoform 2 of Tyrosine-protein phosphatase non-receptor type 2 OS=Homo sapiens GN=PTPN2
TKAVVMLNR | KRPR	42.89	DSS	Intra	1	T[K]AVVMLNR	1xDSS [K2]	P17706-2	107	[K]RPR	1xDSS [K1]	P17706-2	380	PTN2_HUMAN Isoform 2 of Tyrosine-protein phosphatase non-receptor type 2 OS=Homo sapiens GN=PTPN2	PTN2_HUMAN Isoform 2 of Tyrosine-protein phosphatase non-receptor type 2 OS=Homo sapiens GN=PTPN2
IVEKESVK | KATTAQK	93.6	DSS	Intra	2	IVE[K]ESVK	1xDSS [K4]	P17706-2	118	[K]ATTAQK	1xDSS [K1]	P17706-2	358	PTN2_HUMAN Isoform 2 of Tyrosine-protein phosphatase non-receptor type 2 OS=Homo sapiens GN=PTPN2	PTN2_HUMAN Isoform 2 of Tyrosine-protein phosphatase non-receptor type 2 OS=Homo sapiens GN=PTPN2
IVEKESVK | VQQMKQR	50.31	DSS	Intra	1	IVE[K]ESVK	1xDSS [K4]	P17706-2	118	VQQM[K]QR	1xOxidation [M4]; 1xDSS [K5]	P17706-2	369	PTN2_HUMAN Isoform 2 of Tyrosine-protein phosphatase non-receptor type 2 OS=Homo sapiens GN=PTPN2	PTN2_HUMAN Isoform 2 of Tyrosine-protein phosphatase non-receptor type 2 OS=Homo sapiens GN=PTPN2
CIKGDSSIQKR | KATTAQK	110.43	DSS	Intra	2	CIKGDSSIQ[K]R	1xDSS [K10]; 1xCarbamidomethyl [C1]	P17706-2	287	[K]ATTAQK	1xDSS [K1]	P17706-2	358	PTN2_HUMAN Isoform 2 of Tyrosine-protein phosphatase non-receptor type 2 OS=Homo sapiens GN=PTPN2	PTN2_HUMAN Isoform 2 of Tyrosine-protein phosphatase non-receptor type 2 OS=Homo sapiens GN=PTPN2
CIKGDSSIQKR | VQQMKQR	56.12	DSS	Intra	3	CIKGDSSIQ[K]R	1xDSS [K10]; 1xCarbamidomethyl [C1]	P17706-2	287	VQQM[K]QR	1xOxidation [M4]; 1xDSS [K5]	P17706-2	369	PTN2_HUMAN Isoform 2 of Tyrosine-protein phosphatase non-receptor type 2 OS=Homo sapiens GN=PTPN2	PTN2_HUMAN Isoform 2 of Tyrosine-protein phosphatase non-receptor type 2 OS=Homo sapiens GN=PTPN2
GDSSIQKR | KRPR	52.86	DSS	Intra	1	GDSSIQ[K]R	1xDSS [K7]	P17706-2	287	[K]RPR	1xDSS [K1]	P17706-2	380	PTN2_HUMAN Isoform 2 of Tyrosine-protein phosphatase non-receptor type 2 OS=Homo sapiens GN=PTPN2	PTN2_HUMAN Isoform 2 of Tyrosine-protein phosphatase non-receptor type 2 OS=Homo sapiens GN=PTPN2
WKELSKEDLSPAFDHSPNK | CIKGDSSIQKR	49.54	DSS	Intra	3	W[K]ELSKEDLSPAFDHSPNK	1xDSS [K2]	P17706-2	290	CIKGDSSIQ[K]R	1xCarbamidomethyl [C1]; 1xDSS [K10]	P17706-2	287	PTN2_HUMAN Isoform 2 of Tyrosine-protein phosphatase non-receptor type 2 OS=Homo sapiens GN=PTPN2	PTN2_HUMAN Isoform 2 of Tyrosine-protein phosphatase non-receptor type 2 OS=Homo sapiens GN=PTPN2
WKELSKEDLSPAFDHSPNK | KATTAQK	87.76	DSS	Intra	1	W[K]ELSKEDLSPAFDHSPNK	1xDSS [K2]	P17706-2	290	[K]ATTAQK	1xDSS [K1]	P17706-2	358	PTN2_HUMAN Isoform 2 of Tyrosine-protein phosphatase non-receptor type 2 OS=Homo sapiens GN=PTPN2	PTN2_HUMAN Isoform 2 of Tyrosine-protein phosphatase non-receptor type 2 OS=Homo sapiens GN=PTPN2
WKELSK | KRPR	41.04	DSS	Intra	1	W[K]ELSK	1xDSS [K2]	P17706-2	290	[K]RPR	1xDSS [K1]	P17706-2	380	PTN2_HUMAN Isoform 2 of Tyrosine-protein phosphatase non-receptor type 2 OS=Homo sapiens GN=PTPN2	PTN2_HUMAN Isoform 2 of Tyrosine-protein phosphatase non-receptor type 2 OS=Homo sapiens GN=PTPN2
ELSKEDLSPAFDHSPNK | IMTEKYNGNR	42.39	DSS	Intra	1	ELS[K]EDLSPAFDHSPNK	1xDSS [K4]	P17706-2	294	IMTE[K]YNGNR	1xOxidation [M2]; 1xDSS [K5]	P17706-2	312	PTN2_HUMAN Isoform 2 of Tyrosine-protein phosphatase non-receptor type 2 OS=Homo sapiens GN=PTPN2	PTN2_HUMAN Isoform 2 of Tyrosine-protein phosphatase non-receptor type 2 OS=Homo sapiens GN=PTPN2
ELSKEDLSPAFDHSPNK | KATTAQK	67.76	DSS	Intra	1	ELS[K]EDLSPAFDHSPNK	1xDSS [K4]	P17706-2	294	[K]ATTAQK	1xDSS [K1]	P17706-2	358	PTN2_HUMAN Isoform 2 of Tyrosine-protein phosphatase non-receptor type 2 OS=Homo sapiens GN=PTPN2	PTN2_HUMAN Isoform 2 of Tyrosine-protein phosphatase non-receptor type 2 OS=Homo sapiens GN=PTPN2
ELSKEDLSPAFDHSPNK | KRPR	42.68	DSS	Intra	1	ELS[K]EDLSPAFDHSPNK	1xDSS [K4]	P17706-2	294	[K]RPR	1xDSS [K1]	P17706-2	380	PTN2_HUMAN Isoform 2 of Tyrosine-protein phosphatase non-receptor type 2 OS=Homo sapiens GN=PTPN2	PTN2_HUMAN Isoform 2 of Tyrosine-protein phosphatase non-receptor type 2 OS=Homo sapiens GN=PTPN2
ELSKEDLSPAFDHSPNKIMTEK | VAKFPENR	81.34	DSS	Intra	3	ELSKEDLSPAFDHSPN[K]IMTEK	1xOxidation [M19]; 1xDSS [K17]	P17706-2	307	VA[K]FPENR	1xDSS [K3]	P17706-2	38	PTN2_HUMAN Isoform 2 of Tyrosine-protein phosphatase non-receptor type 2 OS=Homo sapiens GN=PTPN2	PTN2_HUMAN Isoform 2 of Tyrosine-protein phosphatase non-receptor type 2 OS=Homo sapiens GN=PTPN2
EDLSPAFDHSPNKIMTEK | WKELSK	41.94	DSS	Intra	2	EDLSPAFDHSPN[K]IMTEK	1xOxidation [M15]; 1xDSS [K13]	P17706-2	307	W[K]ELSK	1xDSS [K2]	P17706-2	290	PTN2_HUMAN Isoform 2 of Tyrosine-protein phosphatase non-receptor type 2 OS=Homo sapiens GN=PTPN2	PTN2_HUMAN Isoform 2 of Tyrosine-protein phosphatase non-receptor type 2 OS=Homo sapiens GN=PTPN2
ELSKEDLSPAFDHSPNKIMTEK | KATTAQK	52.59	DSS	Intra	1	ELSKEDLSPAFDHSPN[K]IMTEK	1xDSS [K17]	P17706-2	307	[K]ATTAQK	1xDSS [K1]	P17706-2	358	PTN2_HUMAN Isoform 2 of Tyrosine-protein phosphatase non-receptor type 2 OS=Homo sapiens GN=PTPN2	PTN2_HUMAN Isoform 2 of Tyrosine-protein phosphatase non-receptor type 2 OS=Homo sapiens GN=PTPN2
IMTEKYNGNR | VAKFPENR	77.91	DSS	Intra	3	IMTE[K]YNGNR	1xOxidation [M2]; 1xDSS [K5]	P17706-2	312	VA[K]FPENR	1xDSS [K3]	P17706-2	38	PTN2_HUMAN Isoform 2 of Tyrosine-protein phosphatase non-receptor type 2 OS=Homo sapiens GN=PTPN2	PTN2_HUMAN Isoform 2 of Tyrosine-protein phosphatase non-receptor type 2 OS=Homo sapiens GN=PTPN2
IMTEKYNGNR | KATTAQK	85.08	DSS	Intra	2	IMTE[K]YNGNR	1xDSS [K5]	P17706-2	312	[K]ATTAQK	1xDSS [K1]	P17706-2	358	PTN2_HUMAN Isoform 2 of Tyrosine-protein phosphatase non-receptor type 2 OS=Homo sapiens GN=PTPN2	PTN2_HUMAN Isoform 2 of Tyrosine-protein phosphatase non-receptor type 2 OS=Homo sapiens GN=PTPN2
IMTEKYNGNR | KRPR	42.89	DSS	Intra	1	IMTE[K]YNGNR	1xDSS [K5]	P17706-2	312	[K]RPR	1xDSS [K1]	P17706-2	380	PTN2_HUMAN Isoform 2 of Tyrosine-protein phosphatase non-receptor type 2 OS=Homo sapiens GN=PTPN2	PTN2_HUMAN Isoform 2 of Tyrosine-protein phosphatase non-receptor type 2 OS=Homo sapiens GN=PTPN2
IGLEEEKLTGDRCTGLSSK | VAKFPENR	101.72	DSS	Intra	4	IGLEEE[K]LTGDRCTGLSSK	1xCarbamidomethyl [C13]; 1xDSS [K7]	P17706-2	324	VA[K]FPENR	1xDSS [K3]	P17706-2	38	PTN2_HUMAN Isoform 2 of Tyrosine-protein phosphatase non-receptor type 2 OS=Homo sapiens GN=PTPN2	PTN2_HUMAN Isoform 2 of Tyrosine-protein phosphatase non-receptor type 2 OS=Homo sapiens GN=PTPN2
IGLEEEKLTGDR | IVEKESVK	101.72	DSS	Intra	2	IGLEEE[K]LTGDR	1xDSS [K7]	P17706-2	324	IVE[K]ESVK	1xDSS [K4]	P17706-2	118	PTN2_HUMAN Isoform 2 of Tyrosine-protein phosphatase non-receptor type 2 OS=Homo sapiens GN=PTPN2	PTN2_HUMAN Isoform 2 of Tyrosine-protein phosphatase non-receptor type 2 OS=Homo sapiens GN=PTPN2
IGLEEEKLTGDR | IMTEKYNGNR	101.52	DSS	Intra	1	IGLEEE[K]LTGDR	1xDSS [K7]	P17706-2	324	IMTE[K]YNGNR	1xDSS [K5]	P17706-2	312	PTN2_HUMAN Isoform 2 of Tyrosine-protein phosphatase non-receptor type 2 OS=Homo sapiens GN=PTPN2	PTN2_HUMAN Isoform 2 of Tyrosine-protein phosphatase non-receptor type 2 OS=Homo sapiens GN=PTPN2
IGLEEEKLTGDRCTGLSSK | KATTAQK	104.64	DSS	Intra	4	IGLEEE[K]LTGDRCTGLSSK	1xDSS [K7]; 1xCarbamidomethyl [C13]	P17706-2	324	[K]ATTAQK	1xDSS [K1]	P17706-2	358	PTN2_HUMAN Isoform 2 of Tyrosine-protein phosphatase non-receptor type 2 OS=Homo sapiens GN=PTPN2	PTN2_HUMAN Isoform 2 of Tyrosine-protein phosphatase non-receptor type 2 OS=Homo sapiens GN=PTPN2
IGLEEEKLTGDR | ATTAQKVQQMK	43.21	DSS	Intra	1	IGLEEE[K]LTGDR	1xDSS [K7]	P17706-2	324	ATTAQ[K]VQQMK	1xOxidation [M10]; 1xDSS [K6]	P17706-2	364	PTN2_HUMAN Isoform 2 of Tyrosine-protein phosphatase non-receptor type 2 OS=Homo sapiens GN=PTPN2	PTN2_HUMAN Isoform 2 of Tyrosine-protein phosphatase non-receptor type 2 OS=Homo sapiens GN=PTPN2
IGLEEEKLTGDRCTGLSSK | VQQMKQR	70.49	DSS	Intra	3	IGLEEE[K]LTGDRCTGLSSK	1xDSS [K7]; 1xCarbamidomethyl [C13]	P17706-2	324	VQQM[K]QR	1xOxidation [M4]; 1xDSS [K5]	P17706-2	369	PTN2_HUMAN Isoform 2 of Tyrosine-protein phosphatase non-receptor type 2 OS=Homo sapiens GN=PTPN2	PTN2_HUMAN Isoform 2 of Tyrosine-protein phosphatase non-receptor type 2 OS=Homo sapiens GN=PTPN2
IGLEEEKLTGDRCTGLSSK | KRPR	58.99	DSS	Intra	2	IGLEEE[K]LTGDRCTGLSSK	1xDSS [K7]; 1xCarbamidomethyl [C13]	P17706-2	324	[K]RPR	1xDSS [K1]	P17706-2	380	PTN2_HUMAN Isoform 2 of Tyrosine-protein phosphatase non-receptor type 2 OS=Homo sapiens GN=PTPN2	PTN2_HUMAN Isoform 2 of Tyrosine-protein phosphatase non-receptor type 2 OS=Homo sapiens GN=PTPN2
LTGDRCTGLSSKMQDTMEENSESALRK | VAKFPENR	72	DSS	Intra	14	LTGDRCTGLSS[K]MQDTMEENSESALRK	1xCarbamidomethyl [C6]; 2xOxidation [M13; M17]; 1xDSS [K12]	P17706-2	336	VA[K]FPENR	1xDSS [K3]	P17706-2	38	PTN2_HUMAN Isoform 2 of Tyrosine-protein phosphatase non-receptor type 2 OS=Homo sapiens GN=PTPN2	PTN2_HUMAN Isoform 2 of Tyrosine-protein phosphatase non-receptor type 2 OS=Homo sapiens GN=PTPN2
CTGLSSKMQDTMEENSESALRK | IGLEEEKLTGDR	80.76	DSS	Intra	6	CTGLSS[K]MQDTMEENSESALRK	1xCarbamidomethyl [C1]; 2xOxidation [M8; M12]; 1xDSS [K7]	P17706-2	336	IGLEEE[K]LTGDR	1xDSS [K7]	P17706-2	324	PTN2_HUMAN Isoform 2 of Tyrosine-protein phosphatase non-receptor type 2 OS=Homo sapiens GN=PTPN2	PTN2_HUMAN Isoform 2 of Tyrosine-protein phosphatase non-receptor type 2 OS=Homo sapiens GN=PTPN2
CTGLSSKMQDTMEENSESALRK | KATTAQK	67.33	DSS	Intra	4	CTGLSS[K]MQDTMEENSESALRK	1xCarbamidomethyl [C1]; 2xOxidation [M8; M12]; 1xDSS [K7]	P17706-2	336	[K]ATTAQK	1xDSS [K1]	P17706-2	358	PTN2_HUMAN Isoform 2 of Tyrosine-protein phosphatase non-receptor type 2 OS=Homo sapiens GN=PTPN2	PTN2_HUMAN Isoform 2 of Tyrosine-protein phosphatase non-receptor type 2 OS=Homo sapiens GN=PTPN2
KATTAQKVQQMK | VAKFPENR	50.9	DSS	Intra	3	KATTAQ[K]VQQMK	1xOxidation [M11]; 1xDSS [K7]	P17706-2	364	VA[K]FPENR	1xDSS [K3]	P17706-2	38	PTN2_HUMAN Isoform 2 of Tyrosine-protein phosphatase non-receptor type 2 OS=Homo sapiens GN=PTPN2	PTN2_HUMAN Isoform 2 of Tyrosine-protein phosphatase non-receptor type 2 OS=Homo sapiens GN=PTPN2
ATTAQKVQQMK | TKAVVMLNR	51.79	DSS	Intra	1	ATTAQ[K]VQQMK	1xOxidation [M10]; 1xDSS [K6]	P17706-2	364	T[K]AVVMLNR	1xDSS [K2]	P17706-2	107	PTN2_HUMAN Isoform 2 of Tyrosine-protein phosphatase non-receptor type 2 OS=Homo sapiens GN=PTPN2	PTN2_HUMAN Isoform 2 of Tyrosine-protein phosphatase non-receptor type 2 OS=Homo sapiens GN=PTPN2
VQQMKQRLNENER | KATTAQK	100.91	DSS	Intra	7	VQQM[K]QRLNENER	1xOxidation [M4]; 1xDSS [K5]	P17706-2	369	[K]ATTAQK	1xDSS [K1]	P17706-2	358	PTN2_HUMAN Isoform 2 of Tyrosine-protein phosphatase non-receptor type 2 OS=Homo sapiens GN=PTPN2	PTN2_HUMAN Isoform 2 of Tyrosine-protein phosphatase non-receptor type 2 OS=Homo sapiens GN=PTPN2
VQQMKQRLNENER | KRPR	55.36	DSS	Intra	2	VQQM[K]QRLNENER	1xDSS [K5]; 1xOxidation [M4]	P17706-2	369	[K]RPR	1xDSS [K1]	P17706-2	380	PTN2_HUMAN Isoform 2 of Tyrosine-protein phosphatase non-receptor type 2 OS=Homo sapiens GN=PTPN2	PTN2_HUMAN Isoform 2 of Tyrosine-protein phosphatase non-receptor type 2 OS=Homo sapiens GN=PTPN2
LNENERKR | VQQMKQR	53.47	DSS	Intra	3	LNENER[K]R	1xDSS [K7]	P17706-2	378	VQQM[K]QR	1xOxidation [M4]; 1xDSS [K5]	P17706-2	369	PTN2_HUMAN Isoform 2 of Tyrosine-protein phosphatase non-receptor type 2 OS=Homo sapiens GN=PTPN2	PTN2_HUMAN Isoform 2 of Tyrosine-protein phosphatase non-receptor type 2 OS=Homo sapiens GN=PTPN2
QRLNENERKR | KRPR	55.36	DSS	Intra	2	QRLNENER[K]R	1xDSS [K9]	P17706-2	378	[K]RPR	1xDSS [K1]	P17706-2	380	PTN2_HUMAN Isoform 2 of Tyrosine-protein phosphatase non-receptor type 2 OS=Homo sapiens GN=PTPN2	PTN2_HUMAN Isoform 2 of Tyrosine-protein phosphatase non-receptor type 2 OS=Homo sapiens GN=PTPN2

## Sheet: Figure 5A & Table1
# Raw data for activity assay of TCPTP mutant variants using pEGFR peptide-1
Date-20200915						Date-20200915					Date-20200915
Experimental Repeat-1						Experimental Repeat-2					Experimental Repeat-3
Absorbance at 650 nm shown below						Absorbance at 650 nm shown below					Absorbance at 650 nm shown below
TCPTP Variant	Blank	Replicate-1	Replicate-2	Replicate-3		Blank	Replicate-1	Replicate-2	Replicate-3		Blank	Replicate-1	Replicate-2	Replicate-3
TCPTP	0.238	0.9335	1.0251	0.966		0.2351	1.0015	0.9347	0.9722		0.2785	0.9957	1.1174	0.9434
TCPTP-L1	0.2715	1.78	1.7961	1.7583		0.2559	1.112	1.1036	1.1771		0.2965	1.3964	1.4522	1.4572
TCPTP-C-term	0.2635	1.7092	1.6817	1.6001		0.2481	2.2197	2.0852	2.1047		0.1854	2.1548	2.0973	2.091
TCPTP-L1						TCPTP-C-term
Date-20210915						Date-20210915
Experimental Repeat-1						Experimental Repeat-1
Absorbance at 650 nm shown below						Absorbance at 650 nm shown below
Peptide(µM)	Blank	Replicate-1	Replicate-2	Replicate-3		Blank	Replicate-1	Replicate-2	Replicate-3
2.5	0.4565	0.4808	0.5186	0.5316		0.207	0.4126	0.4161	0.4357
5	0.3394	0.4875	0.5521	0.615		0.2002	0.5678	0.5693	0.592
10	0.3864	0.7165	0.7189	0.6967		0.2144	0.8326	0.8666	0.8546
20	0.2669	0.9395	0.9945	0.9943		0.1975	1.2524	1.2217	1.268
40	0.356	1.12	1.1735	1.1579		0.2222	1.7869	1.7099	1.7841
80	0.3093	1.3269	1.2112	1.2443		0.2359	1.7933	1.6558	1.8439
160	0.4951	1.3379	1.3689	1.78		0.269	1.9912	1.5409	1.9958
TCPTP-L1						TCPTP-C-term
Date-20210915						Date-20210915
Experimental Repeat-2						Experimental Repeat-2
Absorbance at 650 nm shown below						Absorbance at 650 nm shown below
Peptide(µM)	Blank	Replicate-1	Replicate-2	Replicate-3		Blank	Replicate-1	Replicate-2	Replicate-3
2.5	0.3962	0.5454	0.515	0.4978		0.2134	0.4178	0.4226	0.5152
5	0.4331	0.6669	0.5877	0.6464		0.2777	0.5946	0.6225	0.6548
10	0.5004	0.7058	0.8943	0.7429		0.2244	0.8248	0.8921	0.8776
20	0.2455	1.1526	1.1658	1.1646		0.2283	1.217	1.2437	1.1953
40	0.2557	1.5595	1.4972	1.51		0.2536	1.662	1.6035	1.509
80	0.3059	1.5911	1.5858	1.5973		0.2415	1.8573	1.7313	1.7179
160	0.3724	2.093	2.0205	2.0781		0.3223	2.0742	1.7909	2.4074
TCPTP-L1						TCPTP-C-term
Date-20210915						Date-20210915
Experimental Repeat-3						Experimental Repeat-3
Absorbance at 650 nm shown below						Absorbance at 650 nm shown below
Peptide(µM)	Blank	Replicate-1	Replicate-2	Replicate-3		Blank	Replicate-1	Replicate-2	Replicate-3
2.5	0.1919	0.351	0.4879	0.3685		0.1985	0.4747	0.408	0.4605
5	0.1613	0.5316	0.4643	0.4806		0.1646	0.546	0.5388	0.5292
10	0.1628	0.6295	0.644	0.6516		0.2906	0.8137	0.7847	0.7977
20	0.1684	0.8535	0.8905	0.8778		0.1734	1.1121	1.163	1.1607
40	0.1854	1.0932	1.1182	1.1069		0.1798	1.5902	1.5534	1.6457
80	0.1963	1.3205	1.2867	1.3407		0.1933	1.7214	1.6822	1.6847
160	0.2413	1.3195	1.4043	1.4283		0.2511	1.8914	1.7114	1.9181
TCPTP-L1						TCPTP-C-term
Date-20210915						Date-20210915
Experimental Repeat-4						Experimental Repeat-4
Absorbance at 650 nm shown below						Absorbance at 650 nm shown below
Peptide(µM)	Blank	Replicate-1	Replicate-2	Replicate-3		Blank	Replicate-1	Replicate-2	Replicate-3
2.5	0.1629	0.5313	0.5457	0.6169		0.3062	0.4165	0.4278	0.4759
5	0.165	0.508	0.5057	0.5224		0.1939	0.5558	0.6352	0.6699
10	0.1585	0.7251	0.7355	0.7236		0.2177	0.7946	0.8187	0.8592
20	0.1661	1.0375	0.9873	1.0341		0.1906	1.1375	1.1953	1.1789
40	0.172	1.3414	1.2673	1.2455		0.1906	1.5282	1.621	1.5669
80	0.1986	1.6149	1.6199	1.644		0.2428	1.6053	1.6692	1.6018
160	0.2481	1.6284	1.7954	1.7929		0.2487	1.794	1.899	1.9287

## Sheet: Figure 6A
# TCPTP activation by different ITGA1 peptide (EC50 Assay)
Date- 20191207
Absorbance at 650 nm shown below
ITGA1_TR Peptide						ITGA1_TR Peptide (nM)
Column1	Blank	0 nM	2 nM	4 nM	8 nM	16 nM	32 nM	64 nM	128 nM	256 nM	512 nM	1024 nM
Replicate -1	0.3164	0.589	0.6963	0.6864	0.6084	0.7649	0.8242	0.9295	1.4401	1.6175	1.6432	1.6521
Replicate -2	0.3297	0.6441	0.6753	0.7196	0.728	0.7946	0.9446	1.2013	1.5086	1.4194	1.6817	1.4168
Replicate -3	0.3486	0.6707	0.6172	0.7291	0.7658	0.7636	0.9697	1.113	1.2744	1.5149	1.7088	1.5866
Date- 20191019
Absorbance at 650 nm shown below
ITGA1_FCT Peptide						ITGA1_FCT Peptide (nM)
Column1	Blank	0 nM	25 nM	50 nM	100 nM	200 nM	400 nM	800 nM	1600 nM	3200 nM	6400 nM	12800 nM	25600 nM
Replicate -1	0.194	0.6409	0.6089	0.5684	0.5424	0.687	0.7433	0.8312	0.9672	1.3379	1.3375	1.3927	1.4637
Replicate -2	0.2077	0.6153	0.5738	0.5838	0.5801	0.6669	0.743	0.8059	0.9192	1.3371	1.258	1.3464	1.3725
Replicate -3	0.1933	0.6348	0.6137	0.5609	0.5916	0.6864	0.7516	0.8226	1.0346	1.3414	1.3788	1.305	1.5067
Date- 20191019
Absorbance at 650 nm shown below
ITGA1_TCT Peptide						ITGA1_TCT Peptide (nM)
Column1	Blank	0 nM	1000 nM	2000 nM	4000 nM	8000 nM	16000 nM	32000 nM	64000 nM	128000 nM	256000 nM	512000 nM
Replicate -1	0.1566	0.5771	0.6619	0.6621	0.7535	0.8378	0.9861	1.1414	1.3053	1.5305	1.5296	1.3944
Replicate -2	0.1458	0.5737	0.6286	0.6569	0.7715	0.8184	1.0063	1.1756	1.3339	1.591	1.5805	1.5537
Replicate -3	0.1435	0.5978	0.6364	0.6752	0.7476	0.8203	1.0805	1.1432	1.4524	1.6197	1.6131	1.6419

## Sheet: Figure 6D & Table 1
# Kinetic experiment's -raw data using pEGFR peptide-1 as substrate
TCPTP						TCPTP-(CAT)					TCPTP+ITGA1_TR (1uM)- Saturated condition					TCPTP+ITGA1_FCT (25uM)- Saturated condition					TCPTP-(CAT) +ITGA1_TR (1uM)
Date-20200911						Date-20200909					Date-20200911					Date-20200911					Date-20200909
Experimental Repeat-1						Experimental Repeat-1					Experimental Repeat-1					Experimental Repeat-1					Experimental Repeat-1
Absorbance at 650 nm shown below						Absorbance at 650 nm shown below					Absorbance at 650 nm shown below					Absorbance at 650 nm shown below					Absorbance at 650 nm shown below
Peptide(µM)	Blank	Replicate-1	Replicate-2	Replicate-3		Blank	Replicate-1	Replicate-2	Replicate-3		Blank	Replicate-1	Replicate-2	Replicate-3		Blank	Replicate-1	Replicate-2	Replicate-3		Blank	Replicate-1	Replicate-2	Replicate-3
2.5	0.2577	0.3673	0.3832	0.3754		0.2066	0.4574	0.4534	0.4414		0.1962	0.4054	0.4484	0.4529		0.1841	0.4348	0.4316	0.3836		0.2303	0.4398	0.4468	0.4429
5	0.2205	0.4966	0.4999	0.4854		0.2195	0.643	0.6458	0.6234		0.188	0.5847	0.6334	0.6561		0.1862	0.6258	0.5988	0.6105		0.2098	0.6183	0.6147	0.5847
10	0.1661	0.6648	0.634	0.6516		0.1748	0.8999	0.8592	0.8773		0.1684	0.7483	0.9237	0.9361		0.1779	0.8956	0.862	0.7084		0.2223	0.8547	0.8566	0.8392
20	0.1665	0.7978	0.7884	0.7858		0.2092	1.3779	1.4054	1.3425		0.1725	1.1491	1.4285	1.44		0.1735	1.3424	1.2784	1.3291		0.2226	1.3513	1.3148	1.2357
40	0.1869	0.9365	0.9171	0.9038		0.2151	2.0558	2.1253	1.9158		0.1961	1.8422	1.9656	2.0191		0.1854	1.8696	1.847	1.6625		0.2131	2.1173	2.1352	1.957
80	0.2019	1.0101	0.9919	0.9751		0.2391	2.3357	2.4903	2.3158		0.2103	1.8624	1.9778	1.9812		0.188	1.7317	2.0567	1.8001		0.2388	2.2595	2.1765	2.1462
160	0.252	1.2116	1.2252	1.1952		0.2597	2.7037	2.625	2.3423		0.2452	2.2367	2.0458	2.166		0.2307	1.8041	2.3979	2.1829		0.264	2.5949	2.112	2.3482
TCPTP						TCPTP-(CAT)					TCPTP+ITGA1_TR (1uM)- Saturated condition					TCPTP+ITGA1_FCT (25uM)- Saturated condition					TCPTP-(CAT) +ITGA1_TR (1uM)
Date-20200911						Date-20200909					Date-20200911					Date-20200911					Date-20200909
Experimental Repeat-2						Experimental Repeat-2					Experimental Repeat-2					Experimental Repeat-2					Experimental Repeat-2
Absorbance at 650 nm shown below						Absorbance at 650 nm shown below					Absorbance at 650 nm shown below					Absorbance at 650 nm shown below					Absorbance at 650 nm shown below
Peptide(µM)	Blank	Replicate-1	Replicate-2	Replicate-3		Blank	Replicate-1	Replicate-2	Replicate-3		Blank	Replicate-1	Replicate-2	Replicate-3		Blank	Replicate-1	Replicate-2	Replicate-3		Blank	Replicate-1	Replicate-2	Replicate-3
2.5	0.2647	0.37	0.3979	0.3443		0.2106	0.435	0.3281	0.4004		0.1961	0.4325	0.4369	0.4435		0.1889	0.4307	0.4252	0.4163		0.2323	0.4511	0.4319	0.395
5	0.2208	0.4807	0.4819	0.4965		0.2077	0.638	0.5847	0.6323		0.1801	0.6098	0.5814	0.6265		0.17	0.6018	0.5726	0.599		0.174	0.5954	0.5815	0.6022
10	0.1767	0.5876	0.6279	0.5831		0.2333	0.9269	0.871	0.9376		0.1813	0.9059	0.8884	0.9221		0.1799	0.8561	0.7169	0.9049		0.1886	0.8764	0.8245	0.7644
20	0.1826	0.7319	0.7622	0.751		0.2116	1.4363	1.4319	1.3137		0.1795	1.3783	1.4144	1.3829		0.1721	1.2305	1.0843	1.3288		0.1737	1.3219	1.2791	1.3022
40	0.1854	0.9006	0.9106	0.8839		0.1971	2.0984	2.1305	2.0187		0.204	1.8912	2.0413	1.988		0.1654	1.7013	1.5432	1.9404		0.197	1.943	1.8642	1.9368
80	0.1977	0.9616	1.0168	1.052		0.211	2.3869	2.4549	2.3889		0.2065	1.8405	1.9853	1.8571		0.1825	1.7582	1.809	1.6498		0.2162	2.0855	2.2647	1.938
160	0.2232	1.1246	1.1818	1.212		0.254	2.2982	2.6044	2.3807		0.2364	1.87	2.183	2.0483		0.2194	2.3765	2.1456	2.1775		0.2427	2.5158	2.227	2.2534
TCPTP						TCPTP-(CAT)					TCPTP+ITGA1_TR (1uM)- Saturated condition					TCPTP+ITGA1_FCT (25uM)- Saturated condition					TCPTP-(CAT) +ITGA1_TR (1uM)
Date-20200911						Date-20200909					Date-20200911					Date-20200911					Date-20200909
Experimental Repeat-3						Experimental Repeat-3					Experimental Repeat-3					Experimental Repeat-3					Experimental Repeat-3
Absorbance at 650 nm shown below						Absorbance at 650 nm shown below					Absorbance at 650 nm shown below					Absorbance at 650 nm shown below					Absorbance at 650 nm shown below
Peptide(µM)	Blank	Replicate-1	Replicate-2	Replicate-3		Blank	Replicate-1	Replicate-2	Replicate-3		Blank	Replicate-1	Replicate-2	Replicate-3		Blank	Replicate-1	Replicate-2	Replicate-3		Blank	Replicate-1	Replicate-2	Replicate-3
2.5	0.1587	0.3646	0.3921	0.3917		0.2612	0.4751	0.4516	0.4253		0.1913	0.4553	0.423	0.421		0.2463	0.4347	0.4192	0.4429		0.2464	0.4438	0.4331	0.4257
5	0.1697	0.4744	0.5007	0.4688		0.2337	0.6303	0.6291	0.6144		0.1823	0.5575	0.608	0.6036		0.2367	0.5799	0.6143	0.5305		0.2109	0.6119	0.5851	0.5751
10	0.1536	0.6148	0.6378	0.5819		0.2196	0.8144	0.8981	0.9232		0.215	0.8422	0.9253	0.905		0.2495	0.8515	0.8946	0.7178		0.2064	0.8821	0.8974	0.8362
20	0.1616	0.7614	0.7883	0.7024		0.2447	1.3091	1.3488	1.3368		0.1813	1.1956	1.3706	1.3933		0.2233	1.2782	1.3589	1.0632		0.2179	1.3345	1.3174	1.2658
40	0.1775	0.9166	0.8668	0.8054		0.2091	1.9386	2.0421	2.0389		0.2408	1.669	1.9351	1.9756		0.2792	1.7602	1.8849	1.3952		0.177	1.9618	1.9693	1.7921
80	0.1854	0.9906	0.9685	0.9779		0.2445	2.2854	2.1568	2.3846		0.2309	1.8127	1.9327	1.9122		0.265	1.9015	2.0315	1.6059		0.1945	2.1794	2.1843	2.0311
160	0.2314	1.1263	1.1182	1.1277		0.2552	3.0832	1.9957	2.0701		0.2614	1.8973	1.8182	1.9303		0.2223	1.9929	2.0412	1.5892		0.2371	2.2621	2.1988	2.1039

## Sheet: Sup.Fig. 2A-C,Sup.Table-1
#TCPTP Raw SAXS Data of Individual Frame
TCPTP-Frame Number-14			TCPTP-Frame Number-15			TCPTP-Frame Number-16			TCPTP-Frame Number-17			TCPTP-Frame Number-18			TCPTP-Frame Number-19			TCPTP-Frame Number-20			TCPTP-Frame Number-21			TCPTP-Frame Number-22			TCPTP-Frame Number-23			Average of Frame (14-23) by Primus			TCPTP(CAT)_Frame Number-4			TCPTP(CAT)_Frame Number-5			TCPTP(CAT)_Frame Number-6			TCPTP(CAT)_Frame Number-7			TCPTP(CAT)_Frame Number-8			TCPTP(CAT)_Frame Number-9
Q	I	ERROR	Q	I	ERROR	Q	I	ERROR	Q	I	ERROR	Q	I	ERROR	Q	I	ERROR	Q	I	ERROR	Q	I	ERROR	Q	I	ERROR	Q	I	ERROR	Q	I	ERROR	Q	I	ERROR	Q	I	ERROR	Q	I	ERROR	Q	I	ERROR	Q	I	ERROR	Q	I
0	0.00019482	0.0021115	0	0.0026619	0.002547	0	-0.0015042	0.0017366	0	0.0010283	0.0022701	0	-0.0023113	0.0015379	0	0.00015115	0.0020943	0	0.0027034	0.0025605	0	0.001024	0.0022685	0	0.0010115	0.0022639	0	0.001024	0.0022685	0.00958	0.1609	0.000463852	0.00638	0.0011871	0.00038878	0.00638	0.0010262	0.00038352	0.00638	0.0011967	0.00038875	0.00638	0.00028788	0.00036494	0.00638	0.0007975	0.00037947	0.00638	0.0010465
0.00052	0.0041367	0.0021917	0.00052	0.0020107	0.0019167	0.00052	0.0004371	0.0016878	0.00052	-0.0010887	0.0014398	0.00052	0.00048283	0.0017018	0.00052	0.0009523	0.0017646	0.00052	0.0010032	0.0017796	0.00052	0.00099582	0.0017774	0.00052	-0.0010992	0.001436	0.00052	-0.00056956	0.0015305	0.01061	0.158645	0.000432011	0.0074	0.099552	0.0019701	0.0074	0.11626	0.0020483	0.0074	0.1162	0.0020525	0.0074	0.11265	0.0020371	0.0074	0.11025	0.0020287	0.0074	0.10986
0.00104	0.0016098	0.0012827	0.00104	0.0002786	0.0011362	0.00104	-0.0020662	0.00082468	0.00104	-0.00048131	0.0010482	0.00104	0.00030643	0.0011426	0.00104	0.0015575	0.001272	0.00104	-0.00021792	0.0010808	0.00104	0.0005594	0.0011702	0.00104	-0.0015339	0.00090646	0.00104	-0.0020496	0.00082991	0.01165	0.156126	0.000417714	0.00842	0.16408	0.0022449	0.00842	0.18756	0.0023265	0.00842	0.19321	0.0023512	0.00842	0.19101	0.0023454	0.00842	0.18969	0.0023441	0.00842	0.17851
0.00155	0.0010144	0.0010938	0.00155	0.0001539	0.0010057	0.00155	-0.00068809	0.00091339	0.00155	-3.2121e-05	0.00098863	0.00155	0.00018112	0.0010113	0.00155	-0.00027571	0.0009588	0.00155	0.0022691	0.0012078	0.00155	-0.00045279	0.00094281	0.00155	-0.00025301	0.00096371	0.00155	0.00079952	0.0010725	0.01269	0.154431	0.000385565	0.00944	0.16558	0.0020218	0.00944	0.18951	0.0021041	0.00944	0.19663	0.0021337	0.00944	0.19344	0.0021243	0.00944	0.19066	0.0021176	0.00944	0.18448
0.00207	-0.0011468	0.00081711	0.00207	0.00029234	0.00098157	0.00207	-0.0015853	0.00075616	0.00207	0.00052302	0.0010081	0.00207	0.00031832	0.00098707	0.00207	7.0556e-05	0.0009563	0.00207	0.00031656	0.0009867	0.00207	-0.00052395	0.00089273	0.00207	-0.00011501	0.00093838	0.00207	-0.00094139	0.00084252	0.01372	0.150618	0.000376572	0.01046	0.16598	0.0018281	0.01046	0.18806	0.0019031	0.01046	0.19292	0.0019241	0.01046	0.19209	0.0019225	0.01046	0.18905	0.0019157	0.01046	0.18213
0.00259	-0.0011783	0.00056995	0.00259	0.0018279	0.00077926	0.00259	0.00077416	0.00071157	0.00259	0.00052937	0.00069775	0.00259	0.000629	0.00070482	0.00259	0.0014306	0.00075359	0.00259	0.00072202	0.00071092	0.00259	-0.00032804	0.00063654	0.00259	-0.00043125	0.00062817	0.00259	5.1444e-05	0.00066421	0.01476	0.148591	0.000357341	0.01148	0.16364	0.0017244	0.01148	0.18513	0.0017977	0.01148	0.19054	0.0018203	0.01148	0.18749	0.0018113	0.01148	0.18693	0.0018119	0.01148	0.17981
0.00311	-0.00036793	0.00073109	0.00311	-0.00085285	0.0006898	0.00311	0.00040276	0.00078685	0.00311	-0.00013757	0.00074902	0.00311	0.00079593	0.0008185	0.00311	-6.0113e-05	0.00075205	0.00311	-0.0015283	0.00063233	0.00311	-0.00083663	0.00069252	0.00311	-3.4887e-05	0.00075591	0.00311	-0.0013004	0.00065253	0.01579	0.14615	0.000344813	0.0125	0.16342	0.0015681	0.0125	0.18444	0.0016361	0.0125	0.1876	0.0016495	0.0125	0.18995	0.0016605	0.0125	0.18447	0.0016435	0.0125	0.17686
0.00362	-6.7502e-05	0.00063602	0.00362	-0.00095685	0.0005705	0.00362	6.9482e-05	0.00064284	0.00362	0.00080105	0.00069279	0.00362	0.00054468	0.0006768	0.00362	0.00032612	0.00065969	0.00362	-0.00032808	0.00061797	0.00362	0.00036238	0.00066444	0.00362	5.0177e-06	0.00063998	0.00362	0.00062328	0.0006813	0.01683	0.143513	0.0003294	0.01353	0.1616	0.0015192	0.01353	0.18265	0.0015881	0.01353	0.18645	0.0016041	0.01353	0.18745	0.0016086	0.01353	0.18298	0.0015962	0.01353	0.17972
0.00414	0.00081633	0.00064159	0.00414	-2.82e-05	0.00058896	0.00414	-0.00055878	0.00055377	0.00414	0.001038	0.00065424	0.00414	-0.00030081	0.0005731	0.00414	-0.00019086	0.0005777	0.00414	-0.000601	0.0005531	0.00414	0.00028861	0.00060981	0.00414	0.00027855	0.00060858	0.00414	0.00066132	0.00063217	0.01786	0.140543	0.000321847	0.01455	0.15856	0.0014268	0.01455	0.17987	0.0014951	0.01455	0.18282	0.0015079	0.01455	0.18629	0.0015195	0.01455	0.18305	0.0015115	0.01455	0.17386
0.00466	0.0001832	0.00059183	0.00466	0.00056087	0.00061537	0.00466	-0.00016926	0.00056521	0.00466	0.0015473	0.00067802	0.00466	0.0013916	0.00066904	0.00466	0.00070518	0.00062368	0.00466	0.0012287	0.00065905	0.00466	0.0010616	0.00064838	0.00466	0.0007305	0.00062692	0.00466	0.001463	0.00067277	0.0189	0.138252	0.000308834	0.01557	0.16052	0.0013825	0.01557	0.1818	0.0014469	0.01557	0.18576	0.0014622	0.01557	0.18514	0.0014629	0.01557	0.18311	0.001458	0.01557	0.17412
0.00544	-0.00043842	0.00035602	0.00544	0.001008	0.0004127	0.00544	0.0012063	0.00041941	0.00544	0.0007887	0.00040545	0.00544	0.00054755	0.00039639	0.00544	0.0010512	0.00041364	0.00544	0.0014676	0.00043052	0.00544	0.0013068	0.00042448	0.00544	0.00062098	0.00039851	0.00544	-0.00010515	0.00036992	0.01993	0.135146	0.000290897	0.01659	0.15924	0.0013202	0.01659	0.17814	0.0013774	0.01659	0.18083	0.0013887	0.01659	0.1816	0.0013919	0.01659	0.17911	0.0013866	0.01659	0.17323
0.00647	0.017823	0.00081318	0.00647	0.023002	0.00088621	0.00647	0.028038	0.0009525	0.00647	0.027653	0.00095115	0.00647	0.02709	0.00094419	0.00647	0.025739	0.00092188	0.00647	0.024022	0.00090277	0.00647	0.022165	0.00087625	0.00647	0.020963	0.00085818	0.00647	0.018076	0.00081636	0.02097	0.132756	0.000288192	0.01761	0.15349	0.0012791	0.01761	0.17868	0.0013555	0.01761	0.18297	0.0013712	0.01761	0.18024	0.0013641	0.01761	0.17891	0.0013624	0.01761	0.1736
0.00751	0.10448	0.0017664	0.00751	0.1474	0.0020213	0.00751	0.17291	0.0021569	0.00751	0.17481	0.0021752	0.00751	0.16697	0.002134	0.00751	0.16051	0.0020903	0.00751	0.14917	0.0020352	0.00751	0.13925	0.001978	0.00751	0.12893	0.0019158	0.00751	0.11584	0.0018378	0.022	0.129854	0.00027349	0.01863	0.15153	0.0012261	0.01863	0.17746	0.0013026	0.01863	0.17779	0.0013064	0.01863	0.17953	0.0013127	0.01863	0.17724	0.0013078	0.01863	0.17059
0.00854	0.18446	0.0021439	0.00854	0.25337	0.0024333	0.00854	0.29607	0.002596	0.00854	0.29813	0.0026141	0.00854	0.28743	0.0025742	0.00854	0.27114	0.0024995	0.00854	0.25814	0.0024595	0.00854	0.24201	0.0023922	0.00854	0.2207	0.0023003	0.00854	0.20416	0.0022311	0.02304	0.127266	0.000270722	0.01965	0.15429	0.0011729	0.01965	0.17272	0.0012242	0.01965	0.17684	0.0012385	0.01965	0.17694	0.0012398	0.01965	0.17239	0.0012287	0.01965	0.169
0.00958	0.19024	0.0020519	0.00958	0.26027	0.0023286	0.00958	0.30576	0.0024911	0.00958	0.3048	0.0024977	0.00958	0.2911	0.0024495	0.00958	0.27678	0.0023861	0.00958	0.26638	0.002358	0.00958	0.25124	0.002299	0.00958	0.23341	0.0022269	0.00958	0.2097	0.002133	0.02408	0.124596	0.000260024	0.02067	0.15217	0.0011623	0.02067	0.17311	0.0012214	0.02067	0.17574	0.0012309	0.02067	0.17382	0.0012267	0.02067	0.1706	0.0012191	0.02067	0.16749
0.01061	0.1865	0.0019062	0.01061	0.256	0.0021675	0.01061	0.29922	0.0023136	0.01061	0.3028	0.0023348	0.01061	0.29006	0.002292	0.01061	0.2738	0.0022255	0.01061	0.25825	0.0021803	0.01061	0.24554	0.0021328	0.01061	0.22914	0.0020704	0.01061	0.21204	0.0020057	0.02511	0.121127	0.000251917	0.02169	0.14995	0.0011057	0.02169	0.17013	0.0011605	0.02169	0.17393	0.0011733	0.02169	0.17364	0.0011733	0.02169	0.17192	0.0011705	0.02169	0.16747
0.01165	0.18299	0.00184	0.01165	0.25168	0.0020946	0.01165	0.2982	0.0022503	0.01165	0.29653	0.0022535	0.01165	0.29051	0.0022345	0.01165	0.26712	0.0021451	0.01165	0.25487	0.0021117	0.01165	0.24148	0.0020625	0.01165	0.22214	0.0019893	0.01165	0.20861	0.00194	0.02615	0.118565	0.000238256	0.02271	0.14586	0.0010908	0.02271	0.16734	0.0011496	0.02271	0.16988	0.0011591	0.02271	0.16926	0.0011584	0.02271	0.16866	0.0011584	0.02271	0.16273
0.01269	0.18373	0.0017077	0.01269	0.24901	0.001932	0.01269	0.29129	0.0020646	0.01269	0.29222	0.0020767	0.01269	0.27957	0.0020371	0.01269	0.26364	0.0019767	0.01269	0.25355	0.0019522	0.01269	0.24163	0.0019125	0.01269	0.22062	0.0018381	0.01269	0.20839	0.0017967	0.02718	0.115753	0.000241666	0.02373	0.1468	0.0010585	0.02373	0.16682	0.0011116	0.02373	0.16958	0.0011214	0.02373	0.1698	0.0011229	0.02373	0.16607	0.0011145	0.02373	0.16057
0.01372	0.17769	0.0016622	0.01372	0.24114	0.0018823	0.01372	0.28366	0.0020158	0.01372	0.28607	0.0020312	0.01372	0.27703	0.0020039	0.01372	0.25742	0.0019324	0.01372	0.2474	0.0019082	0.01372	0.23212	0.0018559	0.01372	0.22021	0.0018131	0.01372	0.20088	0.0017469	0.02822	0.113021	0.000228947	0.02475	0.14588	0.0010343	0.02475	0.16583	0.0010863	0.02475	0.16639	0.0010901	0.02475	0.16667	0.0010918	0.02475	0.16435	0.0010872	0.02475	0.15752
0.01476	0.17342	0.0015706	0.01476	0.24258	0.0018021	0.01476	0.28212	0.00192	0.01476	0.27858	0.0019165	0.01476	0.27243	0.0018989	0.01476	0.25553	0.0018394	0.01476	0.2446	0.0018133	0.01476	0.22908	0.0017619	0.01476	0.21335	0.0017076	0.01476	0.19985	0.0016628	0.02925	0.110077	0.000226429	0.02577	0.14292	0.00097878	0.02577	0.16155	0.0010255	0.02577	0.16446	0.001035	0.02577	0.16444	0.0010359	0.02577	0.16233	0.001032	0.02577	0.15713
0.01579	0.16991	0.0015135	0.01579	0.23321	0.001722	0.01579	0.27344	0.0018406	0.01579	0.27712	0.001859	0.01579	0.2648	0.0018231	0.01579	0.25347	0.0017808	0.01579	0.24153	0.0017525	0.01579	0.22989	0.0017135	0.01579	0.21265	0.0016564	0.01579	0.19601	0.0016037	0.03029	0.107762	0.000217781	0.0268	0.14137	0.00099811	0.0268	0.15784	0.0010401	0.0268	0.16341	0.0010566	0.0268	0.16307	0.0010567	0.0268	0.15906	0.0010483	0.0268	0.15514
0.01683	0.16881	0.0014528	0.01683	0.22718	0.0016389	0.01683	0.27419	0.001774	0.01683	0.26921	0.001767	0.01683	0.26341	0.0017516	0.01683	0.2482	0.0016986	0.01683	0.23806	0.0016759	0.01683	0.22203	0.0016262	0.01683	0.20602	0.0015747	0.01683	0.19279	0.0015331	0.03132	0.104788	0.000211965	0.02782	0.13914	0.00094814	0.02782	0.15768	0.00099477	0.02782	0.16063	0.0010042	0.02782	0.1608	0.0010055	0.02782	0.15922	0.0010029	0.02782	0.15369
0.01786	0.16285	0.0014125	0.01786	0.22497	0.0016085	0.01786	0.26477	0.0017225	0.01786	0.26535	0.0017308	0.01786	0.25816	0.0017115	0.01786	0.24135	0.0016549	0.01786	0.23382	0.0016392	0.01786	0.21861	0.0015929	0.01786	0.20166	0.0015381	0.01786	0.19077	0.0015047	0.03236	0.102294	0.000206175	0.02884	0.13767	0.00094423	0.02884	0.15619	0.00099059	0.02884	0.15694	0.0009947	0.02884	0.15822	0.00099883	0.02884	0.15545	0.00099308	0.02884	0.15117
0.0189	0.16039	0.0013555	0.0189	0.22145	0.0015441	0.0189	0.26186	0.0016568	0.0189	0.2626	0.0016652	0.0189	0.24993	0.0016308	0.0189	0.23712	0.001587	0.0189	0.22989	0.0015731	0.0189	0.21486	0.0015277	0.0189	0.20063	0.0014829	0.0189	0.18653	0.0014404	0.0334	0.0993146	0.000201619	0.02986	0.13518	0.00090905	0.02986	0.1544	0.00095597	0.02986	0.15561	0.00096096	0.02986	0.15612	0.00096304	0.02986	0.15334	0.00095755	0.02986	0.14816
0.01993	0.15593	0.0012747	0.01993	0.21417	0.0014477	0.01993	0.25432	0.0015558	0.01993	0.25426	0.0015618	0.01993	0.24741	0.0015442	0.01993	0.23543	0.0015047	0.01993	0.22229	0.0014749	0.01993	0.21207	0.0014449	0.01993	0.1966	0.0013984	0.01993	0.18293	0.0013587	0.03443	0.0967181	0.000196817	0.03088	0.13293	0.00088863	0.03088	0.1502	0.00093036	0.03088	0.15374	0.00094096	0.03088	0.15433	0.0009432	0.03088	0.1511	0.00093666	0.03088	0.14712
0.02097	0.15511	0.0012685	0.02097	0.20958	0.0014319	0.02097	0.25012	0.0015411	0.02097	0.24847	0.0015431	0.02097	0.24352	0.0015304	0.02097	0.22828	0.0014813	0.02097	0.21752	0.0014587	0.02097	0.20631	0.0014254	0.02097	0.19507	0.0013906	0.02097	0.18144	0.0013513	0.03547	0.0945027	0.000191154	0.0319	0.13192	0.00086956	0.0319	0.14754	0.00090671	0.0319	0.15154	0.00091832	0.0319	0.15181	0.00091976	0.0319	0.14972	0.00091603	0.0319	0.14546
0.022	0.15081	0.001202	0.022	0.20646	0.0013629	0.022	0.24368	0.0014603	0.022	0.24609	0.0014724	0.022	0.23732	0.0014501	0.022	0.2245	0.0014097	0.022	0.21538	0.0013912	0.022	0.20338	0.0013574	0.022	0.18819	0.0013129	0.022	0.17439	0.0012738	0.0365	0.0920656	0.000189312	0.03292	0.12896	0.00085333	0.03292	0.14609	0.00089411	0.03292	0.14791	0.0009004	0.03292	0.14823	0.00090174	0.03292	0.14623	0.00089849	0.03292	0.14192
0.02304	0.14631	0.0011855	0.02304	0.20022	0.0013431	0.02304	0.23922	0.0014462	0.02304	0.23841	0.0014497	0.02304	0.23314	0.0014366	0.02304	0.21836	0.0013907	0.02304	0.21161	0.0013784	0.02304	0.19913	0.0013428	0.02304	0.18763	0.0013087	0.02304	0.17393	0.0012699	0.03754	0.0899966	0.000186052	0.03394	0.12648	0.00083569	0.03394	0.14292	0.0008745	0.03394	0.14784	0.00088822	0.03394	0.14501	0.00088214	0.03394	0.14421	0.00088154	0.03394	0.13924
0.02408	0.14623	0.001148	0.02408	0.19778	0.0012943	0.02408	0.23252	0.001384	0.02408	0.23221	0.0013886	0.02408	0.22779	0.0013779	0.02408	0.21466	0.0013374	0.02408	0.20539	0.0013186	0.02408	0.19599	0.0012922	0.02408	0.18231	0.0012527	0.02408	0.16881	0.0012152	0.03857	0.0874672	0.000187643	0.03496	0.12522	0.00081623	0.03496	0.14033	0.00085138	0.03496	0.144	0.00086179	0.03496	0.1435	0.0008614	0.03496	0.14151	0.00085799	0.03496	0.13762
0.02511	0.13947	0.0011052	0.02511	0.18944	0.0012467	0.02511	0.22891	0.0013481	0.02511	0.22939	0.0013546	0.02511	0.2197	0.0013305	0.02511	0.21042	0.0013005	0.02511	0.20148	0.0012826	0.02511	0.1871	0.001243	0.02511	0.17961	0.001221	0.02511	0.16423	0.0011786	0.03961	0.0845023	0.00018373	0.03598	0.12157	0.00080705	0.03598	0.13869	0.00084737	0.03598	0.14066	0.00085386	0.03598	0.13943	0.00085166	0.03598	0.1385	0.00085068	0.03598	0.13426
0.02615	0.13692	0.0010466	0.02615	0.18714	0.0011833	0.02615	0.22046	0.0012656	0.02615	0.22318	0.0012772	0.02615	0.21726	0.0012633	0.02615	0.20384	0.0012242	0.02615	0.19489	0.0012067	0.02615	0.18664	0.0011845	0.02615	0.17491	0.0011521	0.02615	0.16217	0.0011185	0.04064	0.0827838	0.000184974	0.037	0.12075	0.00078419	0.037	0.13607	0.00081958	0.037	0.13865	0.00082727	0.037	0.14005	0.00083129	0.037	0.13895	0.00082978	0.037	0.13252
0.02718	0.13246	0.0010588	0.02718	0.18041	0.001194	0.02718	0.2153	0.0012836	0.02718	0.21961	0.0012996	0.02718	0.21012	0.0012761	0.02718	0.20116	0.0012467	0.02718	0.19268	0.0012308	0.02718	0.18158	0.0012	0.02718	0.16844	0.0011621	0.02718	0.16096	0.0011425	0.04168	0.0807022	0.000180938	0.03802	0.11875	0.00080256	0.03802	0.13251	0.00083527	0.03802	0.13693	0.00084775	0.03802	0.13483	0.00084341	0.03802	0.13409	0.00084282	0.03802	0.13053
0.02822	0.13058	0.0010072	0.02822	0.17839	0.0011368	0.02822	0.20994	0.001215	0.02822	0.21163	0.0012239	0.02822	0.20544	0.001209	0.02822	0.19357	0.0011735	0.02822	0.18972	0.0011696	0.02822	0.17764	0.001137	0.02822	0.16651	0.0011069	0.02822	0.1545	0.0010746	0.04272	0.0782186	0.000178184	0.03904	0.11818	0.00079618	0.03904	0.1312	0.00082701	0.03904	0.13364	0.0008347	0.03904	0.13388	0.000836	0.03904	0.13095	0.00083008	0.03904	0.12747
0.02925	0.12581	0.0009926	0.02925	0.1718	0.0011193	0.02925	0.20374	0.0011995	0.02925	0.20672	0.0012116	0.02925	0.20015	0.0011959	0.02925	0.19182	0.0011695	0.02925	0.18581	0.0011593	0.02925	0.1732	0.0011256	0.02925	0.16126	0.0010922	0.02925	0.15107	0.0010652	0.04375	0.0760714	0.000173735	0.04007	0.11397	0.00079765	0.04007	0.12867	0.00083349	0.04007	0.13148	0.00084231	0.04007	0.13042	0.00084036	0.04007	0.13246	0.00084658	0.04007	0.12586
0.03029	0.12469	0.00095927	0.03029	0.1681	0.0010761	0.03029	0.19866	0.001151	0.03029	0.2022	0.0011641	0.03029	0.19599	0.0011495	0.03029	0.18525	0.0011178	0.03029	0.17951	0.0011083	0.03029	0.16902	0.0010806	0.03029	0.15923	0.0010538	0.03029	0.15001	0.0010301	0.04479	0.0742653	0.000172331	0.04109	0.11151	0.00078043	0.04109	0.12538	0.00081417	0.04109	0.12794	0.00082218	0.04109	0.12875	0.00082493	0.04109	0.12768	0.00082346	0.04109	0.12212
0.03132	0.12128	0.00093444	0.03132	0.16331	0.0010469	0.03132	0.1946	0.0011233	0.03132	0.19629	0.0011318	0.03132	0.19105	0.0011196	0.03132	0.18059	0.001089	0.03132	0.17207	0.0010723	0.03132	0.16653	0.0010574	0.03132	0.15465	0.0010254	0.03132	0.14477	0.00099995	0.04582	0.0721165	0.000168034	0.04211	0.1106	0.00077672	0.04211	0.12377	0.00080874	0.04211	0.12796	0.00082086	0.04211	0.12734	0.00081996	0.04211	0.12454	0.0008142	0.04211	0.12001
0.03236	0.11698	0.00090558	0.03236	0.15972	0.0010193	0.03236	0.18966	0.0010918	0.03236	0.19194	0.0011015	0.03236	0.18707	0.0010903	0.03236	0.1773	0.0010616	0.03236	0.16942	0.0010467	0.03236	0.16129	0.0010255	0.03236	0.15099	0.00099772	0.03236	0.14143	0.0009734	0.04686	0.0704788	0.000160897	0.04313	0.10796	0.00075902	0.04313	0.12049	0.00078931	0.04313	0.1225	0.00079596	0.04313	0.124	0.00080033	0.04313	0.12173	0.00079589	0.04313	0.11769
0.0334	0.11213	0.00088206	0.0334	0.15639	0.001	0.0334	0.1844	0.0010679	0.0334	0.18645	0.0010767	0.0334	0.18127	0.0010651	0.0334	0.17029	0.0010334	0.0334	0.16379	0.0010218	0.0334	0.15523	0.00099931	0.0334	0.15026	0.00098561	0.0334	0.13767	0.0009532	0.04789	0.0685277	0.000156338	0.04415	0.10774	0.00075962	0.04415	0.11976	0.00078877	0.04415	0.12181	0.00079551	0.04415	0.12102	0.00079421	0.04415	0.1211	0.00079558	0.04415	0.11818
0.03443	0.10994	0.00086387	0.03443	0.15137	0.00097408	0.03443	0.18086	0.0010452	0.03443	0.18218	0.0010524	0.03443	0.17711	0.0010408	0.03443	0.16663	0.0010107	0.03443	0.15961	0.00099763	0.03443	0.152	0.00097776	0.03443	0.14402	0.00095596	0.03443	0.13291	0.0009277	0.04893	0.0669415	0.000151701	0.04517	0.10483	0.00074983	0.04517	0.11716	0.00077996	0.04517	0.11991	0.00078851	0.04517	0.11871	0.00078618	0.04517	0.11649	0.00078185	0.04517	0.11293
0.03547	0.1064	0.00083656	0.03547	0.14742	0.00094483	0.03547	0.1748	0.0010104	0.03547	0.1773	0.0010202	0.03547	0.17237	0.001009	0.03547	0.16352	0.0009831	0.03547	0.15723	0.00097202	0.03547	0.15035	0.00095417	0.03547	0.14118	0.00092984	0.03547	0.13029	0.00090218	0.04996	0.0647488	0.000147083	0.04619	0.10199	0.00071616	0.04619	0.11492	0.00074689	0.04619	0.11591	0.00075092	0.04619	0.11742	0.0007552	0.04619	0.11663	0.00075433	0.04619	0.11195
0.0365	0.10421	0.00083057	0.0365	0.1417	0.00093058	0.0365	0.16938	0.00099794	0.0365	0.17211	0.0010083	0.0365	0.16808	0.00099912	0.0365	0.15981	0.00097446	0.0365	0.15336	0.00096275	0.0365	0.1461	0.00094379	0.0365	0.13818	0.0009224	0.0365	0.12811	0.00089671	0.051	0.0631848	0.000143635	0.04721	0.099872	0.00069588	0.04721	0.11321	0.00072722	0.04721	0.11543	0.00073404	0.04721	0.11445	0.00073236	0.04721	0.11395	0.0007322	0.04721	0.11046
0.03754	0.10184	0.00081672	0.03754	0.13854	0.00091477	0.03754	0.16585	0.00098122	0.03754	0.16884	0.00099227	0.03754	0.16419	0.00098153	0.03754	0.15744	0.00096074	0.03754	0.15113	0.00094929	0.03754	0.14264	0.00092716	0.03754	0.13418	0.00090441	0.03754	0.12371	0.00087749	0.05203	0.0615173	0.000140921	0.04823	0.097825	0.00067423	0.04823	0.11142	0.00070572	0.04823	0.11282	0.00071049	0.04823	0.11101	0.00070678	0.04823	0.11207	0.00071035	0.04823	0.10834
0.03857	0.098711	0.00082372	0.03857	0.13452	0.00092221	0.03857	0.16251	0.0009924	0.03857	0.16392	0.00099976	0.03857	0.16009	0.00099072	0.03857	0.1513	0.00096418	0.03857	0.14616	0.00095526	0.03857	0.13778	0.00093277	0.03857	0.1312	0.00091427	0.03857	0.12139	0.00088849	0.05307	0.0598451	0.000138665	0.04925	0.095772	0.00065703	0.04925	0.10778	0.00068447	0.04925	0.10867	0.00068801	0.04925	0.11002	0.0006918	0.04925	0.10831	0.00068864	0.04925	0.10632
0.03961	0.095352	0.00080731	0.03961	0.13014	0.00090342	0.03961	0.15611	0.00096886	0.03961	0.15756	0.00097621	0.03961	0.15472	0.00096963	0.03961	0.14685	0.00094533	0.03961	0.14096	0.00093439	0.03961	0.13457	0.00091708	0.03961	0.12466	0.00088957	0.03961	0.11867	0.00087402	0.05411	0.0581931	0.000135514	0.05027	0.095048	0.00064477	0.05027	0.10661	0.00067092	0.05027	0.10683	0.00067279	0.05027	0.10817	0.00067659	0.05027	0.10563	0.00067156	0.05027	0.10333
0.04064	0.092423	0.00081025	0.04064	0.12888	0.00091347	0.04064	0.1535	0.00097682	0.04064	0.1556	0.00098595	0.04064	0.15055	0.00097356	0.04064	0.14388	0.00095186	0.04064	0.13828	0.00094132	0.04064	0.13056	0.00091998	0.04064	0.12408	0.0009014	0.04064	0.1148	0.00087606	0.05514	0.0568936	0.00013121	0.05129	0.093264	0.00063415	0.05129	0.10286	0.0006555	0.05129	0.10702	0.00066645	0.05129	0.10509	0.0006626	0.05129	0.10257	0.00065764	0.05129	0.10123
0.04168	0.090777	0.00079524	0.04168	0.12401	0.000889	0.04168	0.14778	0.0009502	0.04168	0.15176	0.00096392	0.04168	0.14833	0.00095569	0.04168	0.13986	0.00092967	0.04168	0.1354	0.00092203	0.04168	0.12675	0.00089812	0.04168	0.12119	0.00088207	0.04168	0.11273	0.00085955	0.05618	0.0549262	0.000130669	0.05231	0.090499	0.00062246	0.05231	0.10163	0.00064762	0.05231	0.10286	0.00065184	0.05231	0.10158	0.00064946	0.05231	0.10198	0.00065131	0.05231	0.098295
0.04272	0.087545	0.00078234	0.04272	0.12178	0.00087971	0.04272	0.14444	0.00093836	0.04272	0.14638	0.00094717	0.04272	0.14305	0.00093893	0.04272	0.13487	0.00091339	0.04272	0.13028	0.00090522	0.04272	0.12325	0.00088561	0.04272	0.11686	0.0008672	0.04272	0.11011	0.00084906	0.05721	0.0535126	0.00012601	0.05334	0.087374	0.00060782	0.05334	0.099111	0.00063436	0.05334	0.10108	0.00064024	0.05334	0.10099	0.00064059	0.05334	0.098155	0.00063498	0.05334	0.096631
0.04375	0.085383	0.00076429	0.04375	0.11573	0.00085038	0.04375	0.14083	0.00091556	0.04375	0.14175	0.00092145	0.04375	0.14011	0.0009177	0.04375	0.13196	0.00089243	0.04375	0.12776	0.00088529	0.04375	0.1198	0.0008633	0.04375	0.1137	0.00084562	0.04375	0.10711	0.00082803	0.05825	0.0522573	0.000124853	0.05436	0.085891	0.00058953	0.05436	0.09573	0.00061128	0.05436	0.098582	0.00061902	0.05436	0.098663	0.00061973	0.05436	0.097817	0.00061873	0.05436	0.093599
0.04479	0.083402	0.00075871	0.04479	0.11377	0.00084568	0.04479	0.13742	0.00090764	0.04479	0.13861	0.0009142	0.04479	0.13602	0.00090793	0.04479	0.12803	0.00088294	0.04479	0.12493	0.00087847	0.04479	0.11807	0.00085931	0.04479	0.10957	0.00083478	0.04479	0.10511	0.00082299	0.05928	0.0508808	0.000120982	0.05538	0.083969	0.00058889	0.05538	0.095301	0.0006144	0.05538	0.096464	0.00061838	0.05538	0.096776	0.00061962	0.05538	0.095724	0.0006181	0.05538	0.092528
0.04582	0.080257	0.00073839	0.04582	0.1116	0.00082788	0.04582	0.13076	0.00087725	0.04582	0.13453	0.00089082	0.04582	0.13201	0.00088438	0.04582	0.12639	0.00086622	0.04582	0.12003	0.00085244	0.04582	0.11442	0.00083696	0.04582	0.10796	0.00081836	0.04582	0.10221	0.00080348	0.06032	0.0495992	0.000120586	0.0564	0.080807	0.00056631	0.0564	0.092654	0.00059264	0.0564	0.094986	0.00059916	0.0564	0.094415	0.00059837	0.0564	0.092531	0.00059497	0.0564	0.089041
0.04686	0.080448	0.00071319	0.04686	0.10819	0.00078986	0.04686	0.12935	0.00084369	0.04686	0.13074	0.00085048	0.04686	0.12782	0.00084347	0.04686	0.12208	0.00082505	0.04686	0.11785	0.00081766	0.04686	0.11141	0.00080018	0.04686	0.10585	0.00078437	0.04686	0.099273	0.00076712	0.06135	0.0480815	0.000116633	0.05742	0.080659	0.00056552	0.05742	0.090526	0.00058742	0.05742	0.092435	0.000593	0.05742	0.091873	0.00059222	0.05742	0.089869	0.00058853	0.05742	0.087932
0.04789	0.076783	0.00068967	0.04789	0.10437	0.00076552	0.04789	0.12402	0.00081519	0.04789	0.12801	0.00082831	0.04789	0.12641	0.00082469	0.04789	0.11772	0.00079908	0.04789	0.11555	0.00079698	0.04789	0.11007	0.00078223	0.04789	0.10278	0.00076201	0.04789	0.096583	0.00074595	0.06239	0.0467123	0.00011711	0.05844	0.079224	0.00054903	0.05844	0.088014	0.00056814	0.05844	0.089427	0.00057254	0.05844	0.09046	0.00057532	0.05844	0.088585	0.00057195	0.05844	0.086676
0.04893	0.075078	0.00066978	0.04893	0.1021	0.00074316	0.04893	0.12345	0.0007965	0.04893	0.12328	0.00079909	0.04893	0.12225	0.00079687	0.04893	0.1154	0.00077623	0.04893	0.11355	0.0007749	0.04893	0.1066	0.00075661	0.04893	0.10038	0.00073932	0.04893	0.094604	0.00072467	0.06342	0.0457332	0.000111613	0.05946	0.076741	0.000546	0.05946	0.086744	0.00056817	0.05946	0.087592	0.00057132	0.05946	0.087528	0.00057168	0.05946	0.085379	0.00056758	0.05946	0.084477
0.04996	0.072373	0.00064957	0.04996	0.098956	0.00072105	0.04996	0.11837	0.0007691	0.04996	0.11958	0.00077513	0.04996	0.11745	0.00077029	0.04996	0.11281	0.00075518	0.04996	0.10955	0.0007504	0.04996	0.103	0.00073315	0.04996	0.098297	0.00072011	0.04996	0.090992	0.00070142	0.06446	0.044514	0.000114879	0.06048	0.074803	0.00052931	0.06048	0.0841	0.0005496	0.06048	0.084925	0.00055263	0.06048	0.085702	0.00055483	0.06048	0.083894	0.00055157	0.06048	0.083065
0.051	0.070017	0.00063312	0.051	0.096676	0.00070469	0.051	0.11541	0.00075074	0.051	0.11843	0.00076103	0.051	0.11579	0.00075487	0.051	0.10997	0.00073723	0.051	0.10575	0.00072981	0.051	0.10058	0.0007162	0.051	0.094278	0.00069912	0.051	0.089866	0.00068811	0.0655	0.0434343	0.000114963	0.0615	0.074081	0.00053477	0.0615	0.081416	0.00055093	0.0615	0.082955	0.00055564	0.0615	0.083497	0.00055735	0.0615	0.082461	0.00055577	0.0615	0.080611
0.05203	0.068986	0.00062404	0.05203	0.093766	0.00069023	0.05203	0.11255	0.00073662	0.05203	0.11589	0.00074766	0.05203	0.11154	0.00073719	0.05203	0.10599	0.00072023	0.05203	0.10392	0.00071827	0.05203	0.098304	0.00070351	0.05203	0.092217	0.00068704	0.05203	0.086503	0.00067248	0.06653	0.0417836	0.0001138	0.06252	0.071464	0.00051263	0.06252	0.080888	0.00053318	0.06252	0.081221	0.00053506	0.06252	0.082946	0.00053935	0.06252	0.079748	0.00053298	0.06252	0.078871
0.05307	0.067118	0.00061469	0.05307	0.090892	0.00067836	0.05307	0.10871	0.00072247	0.05307	0.11199	0.00073322	0.05307	0.10979	0.00072822	0.05307	0.10362	0.0007097	0.05307	0.10007	0.00070379	0.05307	0.095594	0.000692	0.05307	0.089592	0.00067568	0.05307	0.085164	0.0006646	0.06757	0.0409321	0.000112357	0.06354	0.069794	0.00052693	0.06354	0.078562	0.00054687	0.06354	0.07855	0.00054801	0.06354	0.079219	0.00055003	0.06354	0.07923	0.00055085	0.06354	0.076009
0.05411	0.064961	0.00060042	0.05411	0.088521	0.00066337	0.05411	0.10584	0.00070612	0.05411	0.10904	0.00071664	0.05411	0.1056	0.00070858	0.05411	0.10167	0.00069566	0.05411	0.097512	0.0006883	0.05411	0.093166	0.00067681	0.05411	0.088013	0.00066274	0.05411	0.081817	0.00064703	0.0686	0.0398219	0.000110113	0.06456	0.069006	0.00052806	0.06456	0.076553	0.00054542	0.06456	0.078249	0.00055058	0.06456	0.077839	0.00055007	0.06456	0.077217	0.00054939	0.06456	0.075786
0.05514	0.063821	0.00058251	0.05514	0.086008	0.00064079	0.05514	0.10254	0.00068102	0.05514	0.10643	0.00069299	0.05514	0.10243	0.00068366	0.05514	0.098819	0.00067181	0.05514	0.09623	0.00066838	0.05514	0.091107	0.00065514	0.05514	0.085733	0.00064077	0.05514	0.081503	0.00063041	0.06964	0.0386411	0.000110442	0.06558	0.066639	0.00052298	0.06558	0.075604	0.00054383	0.06558	0.076544	0.00054726	0.06558	0.076083	0.0005466	0.06558	0.075321	0.00054554	0.06558	0.073202
0.05618	0.061767	0.00058132	0.05618	0.08358	0.00063966	0.05618	0.10024	0.00068091	0.05618	0.10173	0.00068718	0.05618	0.10008	0.00068344	0.05618	0.095734	0.0006696	0.05618	0.09125	0.00066122	0.05618	0.087967	0.00065239	0.05618	0.082299	0.00063696	0.05618	0.078492	0.00062751	0.07067	0.0378334	0.000109662	0.0666	0.065079	0.0005148	0.0666	0.073559	0.00053455	0.0666	0.073609	0.0005358	0.0666	0.073808	0.0005367	0.0666	0.074033	0.00053804	0.0666	0.071266
0.05721	0.058472	0.00055649	0.05721	0.081995	0.00061856	0.05721	0.097911	0.00065718	0.05721	0.099855	0.00066437	0.05721	0.096782	0.00065726	0.05721	0.092974	0.00064501	0.05721	0.090425	0.00064157	0.05721	0.085955	0.00062995	0.05721	0.080458	0.00061523	0.05721	0.076325	0.00060511	0.07171	0.0368158	0.000108919	0.06763	0.064079	0.00050702	0.06763	0.071949	0.00052513	0.06763	0.07193	0.00052622	0.06763	0.072547	0.0005281	0.06763	0.070555	0.00052415	0.06763	0.068839
0.05825	0.058382	0.00055523	0.05825	0.079631	0.00061154	0.05825	0.09544	0.00065028	0.05825	0.096907	0.00065638	0.05825	0.096149	0.00065483	0.05825	0.089782	0.00063627	0.05825	0.087161	0.00063246	0.05825	0.08282	0.00062104	0.05825	0.079181	0.00061099	0.05825	0.074885	0.00060036	0.07274	0.0357963	0.00010568	0.06865	0.061277	0.00050559	0.06865	0.06943	0.00052495	0.06865	0.071094	0.00053	0.06865	0.071179	0.00053077	0.06865	0.069072	0.00052635	0.06865	0.068157
0.05928	0.056237	0.00053707	0.05928	0.076795	0.00059084	0.05928	0.092938	0.00062994	0.05928	0.095995	0.0006397	0.05928	0.092985	0.0006328	0.05928	0.086411	0.00061394	0.05928	0.086256	0.00061627	0.05928	0.081668	0.00060442	0.05928	0.077352	0.00059289	0.05928	0.07206	0.00057981	0.07378	0.0347074	0.000101825	0.06967	0.060732	0.00050351	0.06967	0.066997	0.00051827	0.06967	0.068925	0.0005241	0.06967	0.068574	0.00052369	0.06967	0.067927	0.00052285	0.06967	0.067463
0.06032	0.055194	0.00053671	0.06032	0.075646	0.00059081	0.06032	0.090502	0.00062722	0.06032	0.092923	0.00063555	0.06032	0.089442	0.00062737	0.06032	0.085672	0.00061529	0.06032	0.083364	0.00061225	0.06032	0.079396	0.00060176	0.06032	0.074586	0.00058874	0.06032	0.070967	0.00057993	0.07481	0.0337924	9.92493e-05	0.07069	0.059331	0.00050043	0.07069	0.065219	0.00051437	0.07069	0.066959	0.00051977	0.07069	0.066613	0.00051934	0.07069	0.067094	0.00052127	0.07069	0.063819
0.06135	0.053236	0.000519	0.06135	0.07277	0.00057014	0.06135	0.087642	0.00060621	0.06135	0.08955	0.00061314	0.06135	0.087724	0.00060903	0.06135	0.083149	0.00059517	0.06135	0.080505	0.00059123	0.06135	0.077869	0.00058428	0.06135	0.072504	0.00057004	0.06135	0.068494	0.00056023	0.07585	0.0325549	9.78728e-05	0.07171	0.056991	0.0004767	0.07171	0.064016	0.00049303	0.07171	0.065259	0.00049706	0.07171	0.065157	0.00049725	0.07171	0.064083	0.00049535	0.07171	0.063335
0.06239	0.051127	0.00052019	0.06239	0.070801	0.00057288	0.06239	0.083826	0.00060516	0.06239	0.088436	0.00061882	0.06239	0.084165	0.00060862	0.06239	0.082561	0.00060188	0.06239	0.078909	0.00059533	0.06239	0.075145	0.00058535	0.06239	0.070277	0.00057209	0.06239	0.066485	0.00056263	0.07689	0.0319685	9.54775e-05	0.07273	0.0563	0.00046525	0.07273	0.062347	0.00047908	0.07273	0.063609	0.00048308	0.07273	0.06313	0.00048238	0.07273	0.063412	0.00048372	0.07273	0.061234
0.06342	0.050697	0.00049771	0.06342	0.07009	0.00054778	0.06342	0.081822	0.00057576	0.06342	0.085167	0.00058601	0.06342	0.083482	0.00058231	0.06342	0.078692	0.00056821	0.06342	0.077659	0.00056814	0.06342	0.07328	0.00055701	0.06342	0.069584	0.00054711	0.06342	0.064945	0.00053579	0.07792	0.0309152	9.47548e-05	0.07375	0.054406	0.00045298	0.07375	0.060891	0.00046765	0.07375	0.061309	0.00046965	0.07375	0.062557	0.00047297	0.07375	0.061339	0.00047078	0.07375	0.059505
0.06446	0.049007	0.0005121	0.06446	0.068122	0.00056374	0.06446	0.08064	0.00059505	0.06446	0.083751	0.00060508	0.06446	0.081659	0.00060018	0.06446	0.077448	0.0005869	0.06446	0.075229	0.0005838	0.06446	0.070963	0.00057242	0.06446	0.06691	0.00056113	0.06446	0.062749	0.0005505	0.07896	0.03022	9.26988e-05	0.07477	0.053113	0.00044904	0.07477	0.059782	0.00046432	0.07477	0.060197	0.00046629	0.07477	0.060253	0.00046682	0.07477	0.060286	0.00046757	0.07477	0.058637
0.0655	0.048504	0.0005148	0.0655	0.065645	0.00056166	0.0655	0.078438	0.00059442	0.0655	0.080942	0.00060314	0.0655	0.078288	0.00059667	0.0655	0.076167	0.00058841	0.0655	0.073293	0.00058362	0.0655	0.069104	0.00057212	0.0655	0.065835	0.00056279	0.0655	0.062141	0.00055335	0.07999	0.0294201	9.05788e-05	0.07579	0.052015	0.00043724	0.07579	0.057555	0.00044966	0.07579	0.058982	0.00045395	0.07579	0.058759	0.00045382	0.07579	0.057746	0.00045209	0.07579	0.05665
0.06653	0.045547	0.00050712	0.06653	0.063783	0.00055791	0.06653	0.075575	0.0005884	0.06653	0.078162	0.00059732	0.06653	0.075586	0.00059097	0.06653	0.072387	0.00058001	0.06653	0.070016	0.0005763	0.06653	0.067417	0.00056891	0.06653	0.063793	0.00055861	0.06653	0.059905	0.00054841	0.08103	0.0285464	8.9008e-05	0.07681	0.050082	0.00043362	0.07681	0.056645	0.00044865	0.07681	0.057604	0.00045185	0.07681	0.057275	0.00045146	0.07681	0.056677	0.0004507	0.07681	0.055059
0.06757	0.045397	0.0005034	0.06757	0.06282	0.0005517	0.06757	0.074505	0.00058178	0.06757	0.075031	0.00058538	0.06757	0.074014	0.00058299	0.06757	0.070842	0.00057216	0.06757	0.069124	0.00057014	0.06757	0.065917	0.0005612	0.06757	0.061921	0.00054984	0.06757	0.058523	0.00054097	0.08206	0.0277439	8.89678e-05	0.07783	0.048772	0.00042375	0.07783	0.054777	0.00043735	0.07783	0.055294	0.0004394	0.07783	0.055564	0.00044043	0.07783	0.054898	0.00043953	0.07783	0.054068
0.0686	0.044392	0.0004945	0.0686	0.059859	0.00053729	0.0686	0.071641	0.00056778	0.0686	0.074879	0.00057825	0.0686	0.072528	0.0005725	0.0686	0.069335	0.00056167	0.0686	0.067716	0.00055987	0.0686	0.063289	0.00054768	0.0686	0.059472	0.00053679	0.0686	0.057353	0.00053149	0.0831	0.0269386	8.61535e-05	0.07885	0.04864	0.00041736	0.07885	0.053153	0.00042734	0.07885	0.05418	0.00043062	0.07885	0.054409	0.00043158	0.07885	0.054445	0.00043224	0.07885	0.052768
0.06964	0.042832	0.00049584	0.06964	0.057983	0.00053871	0.06964	0.069728	0.00056985	0.06964	0.071797	0.00057753	0.06964	0.071107	0.0005758	0.06964	0.067189	0.00056286	0.06964	0.065195	0.00056	0.06964	0.062771	0.00055295	0.06964	0.057667	0.00053834	0.06964	0.055303	0.00053225	0.08413	0.0262539	8.61559e-05	0.07987	0.046492	0.00040803	0.07987	0.052809	0.00042226	0.07987	0.052819	0.00042318	0.07987	0.053111	0.00042423	0.07987	0.053181	0.00042498	0.07987	0.050586
0.07067	0.042527	0.0004944	0.07067	0.057347	0.00053636	0.07067	0.068	0.00056465	0.07067	0.069949	0.00057197	0.07067	0.068667	0.00056884	0.07067	0.065032	0.00055657	0.07067	0.063843	0.00055577	0.07067	0.061161	0.00054808	0.07067	0.057646	0.00053776	0.07067	0.053854	0.00052758	0.08517	0.0253181	8.40885e-05	0.08089	0.04453	0.000406	0.08089	0.050403	0.00041941	0.08089	0.051136	0.00042204	0.08089	0.051653	0.00042361	0.08089	0.051356	0.00042351	0.08089	0.049492
0.07171	0.040791	0.00048979	0.07171	0.055758	0.0005327	0.07171	0.067171	0.00056328	0.07171	0.067572	0.00056651	0.07171	0.066678	0.00056438	0.07171	0.063479	0.0005532	0.07171	0.061862	0.00055119	0.07171	0.059121	0.00054326	0.07171	0.056387	0.00053502	0.07171	0.053017	0.00052597	0.0862	0.0245964	8.26324e-05	0.08191	0.044126	0.00039503	0.08191	0.04903	0.00040591	0.08191	0.050904	0.00041112	0.08191	0.050055	0.0004095	0.08191	0.049487	0.00040874	0.08191	0.047723
0.07274	0.038637	0.00047287	0.07274	0.054067	0.00051671	0.07274	0.065149	0.00054602	0.07274	0.067499	0.00055431	0.07274	0.064546	0.00054677	0.07274	0.062662	0.0005393	0.07274	0.060993	0.00053715	0.07274	0.056849	0.00052551	0.07274	0.054361	0.00051806	0.07274	0.051464	0.00051044	0.08724	0.023939	8.18612e-05	0.08294	0.04257	0.00039428	0.08294	0.048087	0.00040681	0.08294	0.048619	0.00040892	0.08294	0.049007	0.00041015	0.08294	0.048283	0.00040902	0.08294	0.046691
0.07378	0.038099	0.00045798	0.07378	0.052111	0.00049688	0.07378	0.061854	0.00052219	0.07378	0.06504	0.00053245	0.07378	0.062854	0.00052703	0.07378	0.060369	0.00051818	0.07378	0.058446	0.00051532	0.07378	0.055967	0.00050838	0.07378	0.053307	0.00050064	0.07378	0.050044	0.00049217	0.08827	0.0232969	8.03546e-05	0.08396	0.041951	0.00038668	0.08396	0.046505	0.00039681	0.08396	0.046867	0.00039852	0.08396	0.047041	0.00039924	0.08396	0.0469	0.00039948	0.08396	0.045178
0.07481	0.037953	0.00044925	0.07481	0.050643	0.00048389	0.07481	0.06118	0.00051113	0.07481	0.061931	0.000515	0.07481	0.060941	0.00051261	0.07481	0.058517	0.00050402	0.07481	0.057384	0.00050328	0.07481	0.053951	0.00049392	0.07481	0.05137	0.00048638	0.07481	0.049069	0.00048064	0.08931	0.0226419	7.92578e-05	0.08498	0.040585	0.00037995	0.08498	0.044781	0.00038932	0.08498	0.046887	0.00039504	0.08498	0.046155	0.00039362	0.08498	0.045614	0.00039294	0.08498	0.043794
0.07585	0.035483	0.00044069	0.07585	0.049217	0.00047864	0.07585	0.059111	0.00050425	0.07585	0.059877	0.00050816	0.07585	0.059825	0.00050825	0.07585	0.055861	0.00049565	0.07585	0.054798	0.00049498	0.07585	0.053208	0.00049043	0.07585	0.0493	0.00047935	0.07585	0.046974	0.00047345	0.09035	0.0219431	7.86705e-05	0.086	0.038987	0.00037459	0.086	0.044361	0.00038671	0.086	0.045903	0.0003911	0.086	0.04525	0.00038999	0.086	0.04397	0.00038752	0.086	0.042589
0.07689	0.034842	0.00043023	0.07689	0.048077	0.00046626	0.07689	0.057744	0.00049094	0.07689	0.059179	0.00049648	0.07689	0.058354	0.0004946	0.07689	0.055632	0.0004854	0.07689	0.053719	0.00048252	0.07689	0.051835	0.00047726	0.07689	0.048348	0.00046746	0.07689	0.046471	0.00046286	0.09138	0.021297	7.78683e-05	0.08702	0.038428	0.00036914	0.08702	0.043134	0.00037965	0.08702	0.0436	0.00038155	0.08702	0.044087	0.000383	0.08702	0.042974	0.00038094	0.08702	0.041872
0.07792	0.034465	0.00042974	0.07792	0.046831	0.00046362	0.07792	0.055755	0.00048661	0.07792	0.057908	0.00049403	0.07792	0.055331	0.00048757	0.07792	0.053746	0.00048124	0.07792	0.051755	0.00047812	0.07792	0.049955	0.00047301	0.07792	0.047398	0.00046562	0.07792	0.043879	0.00045646	0.09242	0.0204714	7.54617e-05	0.08804	0.037036	0.00036294	0.08804	0.041699	0.00037339	0.08804	0.042983	0.00037718	0.08804	0.042351	0.00037604	0.08804	0.041983	0.00037573	0.08804	0.041344
0.07896	0.033477	0.00042017	0.07896	0.045769	0.00045357	0.07896	0.053981	0.00047447	0.07896	0.055737	0.00048083	0.07896	0.0554	0.00048019	0.07896	0.052177	0.00046979	0.07896	0.051348	0.0004696	0.07896	0.048736	0.00046245	0.07896	0.045833	0.00045421	0.07896	0.043391	0.000448	0.09345	0.0199344	7.52335e-05	0.08906	0.035975	0.00036056	0.08906	0.039674	0.00036881	0.08906	0.04032	0.00037113	0.08906	0.041617	0.00037452	0.08906	0.040097	0.00037146	0.08906	0.039579
0.07999	0.032533	0.00041086	0.07999	0.044409	0.00044284	0.07999	0.053331	0.00046545	0.07999	0.054438	0.00047003	0.07999	0.052955	0.0004665	0.07999	0.051471	0.00046057	0.07999	0.049073	0.00045635	0.07999	0.048174	0.00045368	0.07999	0.044164	0.00044259	0.07999	0.042485	0.00043854	0.09449	0.019504	7.44523e-05	0.09008	0.034919	0.00035679	0.09008	0.038817	0.00036556	0.09008	0.03951	0.00036797	0.09008	0.039826	0.00036902	0.09008	0.039068	0.00036778	0.09008	0.038376
0.08103	0.030753	0.00040202	0.08103	0.043485	0.00043631	0.08103	0.052098	0.00045807	0.08103	0.053123	0.00046243	0.08103	0.052182	0.00046031	0.08103	0.048877	0.00044977	0.08103	0.048166	0.00044989	0.08103	0.046038	0.00044405	0.08103	0.043151	0.00043581	0.08103	0.041499	0.00043189	0.09552	0.0187518	7.59043e-05	0.0911	0.034067	0.00034714	0.0911	0.038274	0.0003565	0.0911	0.038811	0.0003585	0.0911	0.038022	0.00035697	0.0911	0.037786	0.00035692	0.0911	0.037405
0.08206	0.030967	0.00040534	0.08206	0.042227	0.00043588	0.08206	0.05022	0.00045638	0.08206	0.050962	0.00046006	0.08206	0.050013	0.00045783	0.08206	0.047998	0.00045051	0.08206	0.047164	0.00045025	0.08206	0.045054	0.00044439	0.08206	0.041556	0.00043452	0.08206	0.039799	0.00043019	0.09656	0.0183542	7.49614e-05	0.09212	0.032874	0.0003454	0.09212	0.03668	0.00035392	0.09212	0.036781	0.00035491	0.09212	0.037608	0.00035716	0.09212	0.037004	0.00035626	0.09212	0.035881
0.0831	0.029693	0.00039204	0.0831	0.040667	0.00042127	0.0831	0.048354	0.0004407	0.0831	0.049577	0.00044549	0.0831	0.049509	0.00044546	0.0831	0.047224	0.00043775	0.0831	0.045639	0.00043552	0.0831	0.04298	0.00042839	0.0831	0.041327	0.00042347	0.0831	0.038296	0.00041581	0.09759	0.0179233	7.54846e-05	0.09314	0.031438	0.00034464	0.09314	0.035501	0.00035394	0.09314	0.036426	0.0003569	0.09314	0.036262	0.00035681	0.09314	0.035754	0.00035609	0.09314	0.03491
0.08413	0.029091	0.00039275	0.08413	0.03885	0.00041913	0.08413	0.047405	0.00044111	0.08413	0.048238	0.00044496	0.08413	0.047193	0.00044248	0.08413	0.046491	0.00043865	0.08413	0.043651	0.00043314	0.08413	0.04208	0.00042868	0.08413	0.040468	0.00042393	0.08413	0.038431	0.00041888	0.09863	0.0172995	7.25771e-05	0.09416	0.030607	0.00034926	0.09416	0.034712	0.00035894	0.09416	0.035257	0.00036102	0.09416	0.03492	0.00036047	0.09416	0.035277	0.00036186	0.09416	0.033532
0.08517	0.027686	0.00038297	0.08517	0.037869	0.00041036	0.08517	0.045845	0.00043069	0.08517	0.046367	0.00043366	0.08517	0.046259	0.00043358	0.08517	0.044332	0.00042669	0.08517	0.042933	0.00042492	0.08517	0.041165	0.00042001	0.08517	0.038937	0.00041364	0.08517	0.035883	0.00040581	0.09966	0.0168453	7.17813e-05	0.09518	0.030381	0.00034538	0.09518	0.033322	0.0003521	0.09518	0.034254	0.00035516	0.09518	0.034805	0.0003568	0.09518	0.033325	0.00035368	0.09518	0.03324
0.0862	0.026113	0.0003746	0.0862	0.036789	0.0004034	0.0862	0.044386	0.00042277	0.0862	0.045944	0.00042833	0.0862	0.045249	0.00042677	0.0862	0.0426	0.00041806	0.0862	0.041516	0.00041697	0.0862	0.040288	0.00041349	0.0862	0.037667	0.00040612	0.0862	0.035439	0.00040055	0.1007	0.0162022	7.06036e-05	0.0962	0.029783	0.00034419	0.0962	0.032369	0.00035009	0.0962	0.03337	0.00035333	0.0962	0.033144	0.00035306	0.0962	0.032934	0.00035302	0.0962	0.032023
0.08724	0.026095	0.00037339	0.08724	0.036237	0.00040072	0.08724	0.043086	0.00041813	0.08724	0.044766	0.00042409	0.08724	0.043379	0.00042064	0.08724	0.041413	0.0004138	0.08724	0.040822	0.00041401	0.08724	0.038736	0.00040831	0.08724	0.036516	0.0004019	0.08724	0.034097	0.00039576	0.10173	0.0157053	6.93577e-05	0.09722	0.028495	0.00033135	0.09722	0.031159	0.00033726	0.09722	0.032745	0.00034188	0.09722	0.032561	0.00034169	0.09722	0.032073	0.00034104	0.09722	0.031367
0.08827	0.025503	0.00036719	0.08827	0.03492	0.00039239	0.08827	0.040642	0.00040688	0.08827	0.042978	0.00041444	0.08827	0.043237	0.00041529	0.08827	0.040599	0.00040667	0.08827	0.039657	0.00040598	0.08827	0.037639	0.00040043	0.08827	0.035566	0.00039451	0.08827	0.033804	0.00039017	0.10277	0.0151226	6.82198e-05	0.09825	0.028162	0.00032889	0.09825	0.031006	0.00033533	0.09825	0.030642	0.00033514	0.09825	0.031326	0.00033712	0.09825	0.030787	0.00033622	0.09825	0.030103
0.08931	0.024662	0.00036226	0.08931	0.034456	0.00038845	0.08931	0.041086	0.00040522	0.08931	0.04181	0.00040862	0.08931	0.04088	0.00040645	0.08931	0.039177	0.00040021	0.08931	0.037943	0.00039874	0.08931	0.036432	0.0003945	0.08931	0.034526	0.00038907	0.08931	0.033098	0.00038565	0.1038	0.0147341	6.7244e-05	0.09927	0.026517	0.00032214	0.09927	0.029687	0.00032939	0.09927	0.030191	0.00033132	0.09927	0.029933	0.00033098	0.09927	0.030085	0.0003318	0.09927	0.029008
0.09035	0.023926	0.00036015	0.09035	0.032845	0.00038415	0.09035	0.039894	0.00040226	0.09035	0.040839	0.00040619	0.09035	0.040169	0.00040466	0.09035	0.037827	0.00039677	0.09035	0.036791	0.00039576	0.09035	0.035799	0.00039288	0.09035	0.033076	0.00038516	0.09035	0.031847	0.00038224	0.10484	0.0142407	6.61404e-05	0.10029	0.025642	0.00031648	0.10029	0.02873	0.00032349	0.10029	0.029677	0.00032645	0.10029	0.029177	0.0003255	0.10029	0.027966	0.00032303	0.10029	0.028193
0.09138	0.02387	0.00035875	0.09138	0.032028	0.00038058	0.09138	0.03797	0.0003958	0.09138	0.039806	0.00040205	0.09138	0.038446	0.00039872	0.09138	0.037284	0.00039392	0.09138	0.035838	0.0003918	0.09138	0.033607	0.00038561	0.09138	0.032741	0.00038289	0.09138	0.030676	0.0003777	0.10588	0.0138213	6.54735e-05	0.10131	0.025134	0.0003127	0.10131	0.027935	0.00031901	0.10131	0.028513	0.00032108	0.10131	0.028593	0.00032154	0.10131	0.028628	0.00032208	0.10131	0.02726
0.09242	0.022311	0.0003464	0.09242	0.030748	0.00036887	0.09242	0.036719	0.00038401	0.09242	0.03795	0.00038863	0.09242	0.037332	0.00038722	0.09242	0.034898	0.00037921	0.09242	0.035397	0.00038215	0.09242	0.03354	0.00037705	0.09242	0.03175	0.00037192	0.09242	0.028684	0.00036403	0.10691	0.0133346	6.54303e-05	0.10233	0.024391	0.00030742	0.10233	0.027114	0.00031352	0.10233	0.027426	0.00031493	0.10233	0.028163	0.00031695	0.10233	0.027082	0.00031481	0.10233	0.026539
0.09345	0.021155	0.0003442	0.09345	0.030014	0.00036803	0.09345	0.036187	0.00038381	0.09345	0.037425	0.00038845	0.09345	0.036265	0.00038564	0.09345	0.034444	0.00037918	0.09345	0.03368	0.00037882	0.09345	0.03184	0.00037369	0.09345	0.031089	0.00037132	0.09345	0.028794	0.00036548	0.10795	0.0130131	6.46712e-05	0.10335	0.023398	0.00030188	0.10335	0.026153	0.00030806	0.10335	0.027284	0.00031145	0.10335	0.027081	0.00031121	0.10335	0.02647	0.00031019	0.10335	0.025572
0.09449	0.02111	0.00034206	0.09449	0.028578	0.00036206	0.09449	0.034951	0.00037845	0.09449	0.036678	0.00038437	0.09449	0.036106	0.00038307	0.09449	0.034036	0.000376	0.09449	0.032578	0.00037375	0.09449	0.031887	0.00037168	0.09449	0.029519	0.00036496	0.09449	0.028428	0.0003624	0.10898	0.0125965	6.36472e-05	0.10437	0.02236	0.0002982	0.10437	0.025282	0.00030478	0.10437	0.025639	0.0003063	0.10437	0.025888	0.00030712	0.10437	0.025689	0.00030711	0.10437	0.026079
0.09552	0.020204	0.0003491	0.09552	0.028172	0.00037119	0.09552	0.033167	0.00038439	0.09552	0.035088	0.00039104	0.09552	0.034545	0.00038976	0.09552	0.033139	0.00038419	0.09552	0.031882	0.00038246	0.09552	0.030624	0.00037876	0.09552	0.028428	0.00037227	0.09552	0.026604	0.00036755	0.11002	0.0121505	6.29693e-05	0.10539	0.022302	0.00029989	0.10539	0.024725	0.00030537	0.10539	0.025443	0.00030772	0.10539	0.025026	0.00030698	0.10539	0.025324	0.00030814	0.10539	0.02373
0.09656	0.020095	0.00034595	0.09656	0.027538	0.00036645	0.09656	0.033465	0.00038209	0.09656	0.033639	0.00038399	0.09656	0.033904	0.0003849	0.09656	0.031708	0.00037727	0.09656	0.031193	0.0003775	0.09656	0.029394	0.00037233	0.09656	0.027851	0.00036768	0.09656	0.026472	0.0003642	0.11105	0.0117924	6.28243e-05	0.10641	0.021047	0.00029444	0.10641	0.023449	0.00029986	0.10641	0.024245	0.00030243	0.10641	0.023562	0.00030102	0.10641	0.024073	0.00030269	0.10641	0.023791
0.09759	0.019545	0.00034839	0.09759	0.027348	0.00037026	0.09759	0.032049	0.00038282	0.09759	0.03314	0.00038724	0.09759	0.032138	0.00038468	0.09759	0.031529	0.0003813	0.09759	0.030061	0.00037888	0.09759	0.028514	0.00037433	0.09759	0.027857	0.00037209	0.09759	0.025957	0.00036706	0.11209	0.0113828	6.11427e-05	0.10743	0.020587	0.00029003	0.10743	0.023069	0.00029559	0.10743	0.023456	0.00029714	0.10743	0.023363	0.00029718	0.10743	0.023213	0.00029723	0.10743	0.022467
0.09863	0.018314	0.00033389	0.09863	0.026169	0.0003554	0.09863	0.031396	0.00036911	0.09863	0.031535	0.00037087	0.09863	0.031632	0.00037129	0.09863	0.029649	0.00036436	0.09863	0.028919	0.00036387	0.09863	0.027675	0.00036028	0.09863	0.027362	0.00035912	0.09863	0.025558	0.00035447	0.11338	0.0108966	4.9673e-05	0.10845	0.020356	0.0002888	0.10845	0.021682	0.00029157	0.10845	0.022942	0.00029524	0.10845	0.022804	0.00029516	0.10845	0.022764	0.00029547	0.10845	0.02186
0.09966	0.018411	0.00033221	0.09966	0.025906	0.00035271	0.09966	0.030275	0.00036404	0.09966	0.030926	0.00036715	0.09966	0.030721	0.0003668	0.09966	0.029286	0.00036128	0.09966	0.027687	0.00035851	0.09966	0.027505	0.00035779	0.09966	0.025815	0.00035279	0.09966	0.024299	0.00034899	0.11468	0.010376	6.00067e-05	0.10947	0.01929	0.00028606	0.10947	0.021328	0.00029062	0.10947	0.021761	0.00029229	0.10947	0.021917	0.00029291	0.10947	0.022297	0.00029424	0.10947	0.021082
0.1007	0.017984	0.00032815	0.1007	0.024674	0.00034628	0.1007	0.029899	0.00035987	0.1007	0.030018	0.00036157	0.1007	0.029568	0.00036056	0.1007	0.027925	0.00035453	0.1007	0.027607	0.00035518	0.1007	0.025691	0.00034978	0.1007	0.024156	0.00034519	0.1007	0.023151	0.00034275	0.11571	0.0100227	5.94047e-05	0.11049	0.018776	0.00027917	0.11049	0.02078	0.00028357	0.11049	0.021527	0.00028596	0.11049	0.021507	0.00028615	0.11049	0.021586	0.00028674	0.11049	0.02047
0.10173	0.01716	0.00032194	0.10173	0.023501	0.00033905	0.10173	0.02824	0.00035135	0.10173	0.029526	0.00035609	0.10173	0.028566	0.00035373	0.10173	0.027313	0.00034881	0.10173	0.026635	0.00034848	0.10173	0.025315	0.0003447	0.10173	0.024041	0.00034087	0.10173	0.022397	0.00033666	0.11675	0.00975334	5.88562e-05	0.11177	0.018216	0.00022686	0.11177	0.019976	0.00022999	0.11177	0.020456	0.00023141	0.11177	0.019887	0.00023048	0.11177	0.019958	0.00023095	0.11177	0.019532
0.10277	0.015851	0.0003153	0.10277	0.022601	0.00033358	0.10277	0.027328	0.00034585	0.10277	0.028532	0.00035034	0.10277	0.02851	0.00035044	0.10277	0.026275	0.00034297	0.10277	0.025829	0.00034324	0.10277	0.02442	0.00033923	0.10277	0.023086	0.00033526	0.10277	0.021354	0.00033082	0.11804	0.00938554	4.7014e-05	0.11304	0.016927	0.00027267	0.11304	0.01902	0.00027732	0.11304	0.019515	0.00027915	0.11304	0.020134	0.00028085	0.11304	0.019438	0.00027958	0.11304	0.018683
0.1038	0.016145	0.000313	0.1038	0.022216	0.0003292	0.1038	0.026183	0.00033936	0.1038	0.026935	0.00034262	0.1038	0.027562	0.00034445	0.1038	0.025582	0.00033768	0.1038	0.024608	0.00033656	0.1038	0.023795	0.00033415	0.1038	0.022436	0.00033011	0.1038	0.021441	0.00032774	0.11933	0.00885093	5.78522e-05	0.11406	0.016115	0.00026944	0.11406	0.018453	0.00027474	0.11406	0.018477	0.0002754	0.11406	0.019051	0.00027701	0.11406	0.018808	0.00027682	0.11406	0.018146
0.10484	0.015162	0.00030707	0.10484	0.021298	0.00032343	0.10484	0.0259	0.00033521	0.10484	0.026262	0.00033747	0.10484	0.026281	0.00033765	0.10484	0.024618	0.0003318	0.10484	0.024173	0.00033205	0.10484	0.023018	0.00032874	0.10484	0.0222	0.0003262	0.10484	0.020332	0.00032146	0.12037	0.00880214	5.68703e-05	0.11508	0.015596	0.00026696	0.11508	0.017426	0.00027104	0.11508	0.018233	0.00027357	0.11508	0.01791	0.00027301	0.11508	0.018133	0.00027393	0.11508	0.017422
0.10588	0.01479	0.00030451	0.10588	0.020748	0.00032037	0.10588	0.025009	0.00033131	0.10588	0.025504	0.00033384	0.10588	0.025784	0.00033474	0.10588	0.023278	0.00032667	0.10588	0.0239	0.00032973	0.10588	0.022355	0.0003254	0.10588	0.020679	0.00032052	0.10588	0.020373	0.00032001	0.12166	0.00831461	4.59913e-05	0.11636	0.015333	0.00021389	0.11636	0.017103	0.00021705	0.11636	0.01731	0.00021792	0.11636	0.0174	0.00021828	0.11636	0.016987	0.00021776	0.11636	0.016737
0.10691	0.01403	0.00030411	0.10691	0.020171	0.00032065	0.10691	0.02434	0.00033143	0.10691	0.025101	0.0003347	0.10691	0.024405	0.00033302	0.10691	0.022737	0.0003271	0.10691	0.022188	0.00032704	0.10691	0.021429	0.00032476	0.10691	0.021013	0.0003233	0.10691	0.019273	0.00031881	0.12296	0.00802487	5.59403e-05	0.11764	0.014882	0.00026434	0.11764	0.016274	0.00026735	0.11764	0.016806	0.00026922	0.11764	0.016846	0.00026955	0.11764	0.016531	0.00026913	0.11764	0.015981
0.10795	0.013866	0.00030138	0.10795	0.019695	0.000317	0.10795	0.023671	0.00032727	0.10795	0.024479	0.00033065	0.10795	0.024387	0.00033056	0.10795	0.022341	0.00032365	0.10795	0.022148	0.00032452	0.10795	0.020557	0.00032001	0.10795	0.020158	0.00031859	0.10795	0.018344	0.00031392	0.12399	0.00777874	5.52369e-05	0.11866	0.013629	0.00025746	0.11866	0.015794	0.00026237	0.11866	0.016484	0.00026459	0.11866	0.016103	0.00026388	0.11866	0.015743	0.00026338	0.11866	0.01537
0.10898	0.013552	0.00029728	0.10898	0.018667	0.00031088	0.10898	0.022725	0.00032135	0.10898	0.023582	0.00032481	0.10898	0.023007	0.00032344	0.10898	0.021947	0.0003192	0.10898	0.021239	0.00031867	0.10898	0.020741	0.00031715	0.10898	0.019342	0.00031301	0.10898	0.017952	0.00030955	0.12529	0.00743567	4.43551e-05	0.11993	0.013828	0.00020953	0.11993	0.015005	0.00021156	0.11993	0.015107	0.00021219	0.11993	0.015476	0.00021311	0.11993	0.015206	0.00021287	0.11993	0.014854
0.11002	0.012822	0.00029385	0.11002	0.018386	0.00030871	0.11002	0.022046	0.00031812	0.11002	0.022817	0.00032136	0.11002	0.022619	0.00032099	0.11002	0.021309	0.00031609	0.11002	0.020416	0.00031505	0.11002	0.019979	0.00031367	0.11002	0.018225	0.00030858	0.11002	0.017196	0.00030606	0.12658	0.0070024	5.42718e-05	0.12121	0.01297	0.00025382	0.12121	0.014331	0.00025677	0.12121	0.01403	0.00025657	0.12121	0.014425	0.00025777	0.12121	0.014952	0.00025941	0.12121	0.013947
0.11105	0.012487	0.00029357	0.11105	0.017917	0.00030812	0.11105	0.020582	0.00031494	0.11105	0.021662	0.00031901	0.11105	0.021401	0.00031846	0.11105	0.020989	0.00031594	0.11105	0.019891	0.00031433	0.11105	0.019295	0.0003125	0.11105	0.018406	0.00030977	0.11105	0.017041	0.00030632	0.12787	0.00681336	4.35807e-05	0.12223	0.012351	0.00025029	0.12223	0.013717	0.00025327	0.12223	0.014207	0.00025502	0.12223	0.014003	0.00025471	0.12223	0.014543	0.00025639	0.12223	0.013509
0.11209	0.01278	0.00028806	0.11209	0.017098	0.00029927	0.11209	0.020931	0.00030908	0.11209	0.020881	0.00031011	0.11209	0.020425	0.00030905	0.11209	0.019627	0.00030557	0.11209	0.019065	0.00030538	0.11209	0.018243	0.00030298	0.11209	0.017518	0.00030072	0.11209	0.01635	0.00029785	0.12917	0.00654392	5.3142e-05	0.1235	0.011937	0.00020109	0.1235	0.012868	0.00020262	0.1235	0.013496	0.0002043	0.1235	0.013482	0.00020443	0.1235	0.013286	0.00020433	0.1235	0.013425
0.11338	0.01195	0.00023371	0.11338	0.016574	0.00024364	0.11338	0.019247	0.00024919	0.11338	0.019893	0.00025152	0.11338	0.020091	0.00025208	0.11338	0.018663	0.00024785	0.11338	0.018665	0.0002489	0.11338	0.017688	0.0002466	0.11338	0.01657	0.00024391	0.11338	0.015804	0.00024241	0.13046	0.00615699	4.26644e-05	0.12478	0.011538	0.00024611	0.12478	0.012937	0.00024919	0.12478	0.012908	0.00024965	0.12478	0.012646	0.00024919	0.12478	0.013142	0.00025076	0.12478	0.013001
0.11468	0.011584	0.00028338	0.11468	0.015388	0.00029329	0.11468	0.018527	0.00030133	0.11468	0.019462	0.00030498	0.11468	0.019253	0.00030457	0.11468	0.017483	0.00029848	0.11468	0.018053	0.00030128	0.11468	0.016509	0.00029691	0.11468	0.015562	0.00029404	0.11468	0.015024	0.00029285	0.13176	0.00593485	5.14327e-05	0.12605	0.010476	0.00019665	0.12605	0.012106	0.0001996	0.12605	0.012285	0.00020037	0.12605	0.012027	0.00020002	0.12605	0.012129	0.0002005	0.12605	0.011588
0.11571	0.010561	0.00027906	0.11571	0.015712	0.00029274	0.11571	0.01767	0.00029761	0.11571	0.01808	0.00029981	0.11571	0.018213	0.0003003	0.11571	0.01718	0.00029622	0.11571	0.017579	0.00029857	0.11571	0.016394	0.00029517	0.11571	0.015448	0.00029232	0.11571	0.014374	0.00028964	0.13305	0.00565513	4.19307e-05	0.12733	0.010099	0.00023977	0.12733	0.012069	0.00024425	0.12733	0.011976	0.00024453	0.12733	0.011501	0.00024355	0.12733	0.011952	0.00024501	0.12733	0.011321
0.11675	0.010609	0.00027774	0.11675	0.014366	0.00028752	0.11675	0.017507	0.00029558	0.11675	0.018258	0.0002987	0.11675	0.018187	0.00029864	0.11675	0.016844	0.00029375	0.11675	0.01682	0.00029493	0.11675	0.015903	0.00029229	0.11675	0.014874	0.00028918	0.11675	0.013666	0.00028616	0.13434	0.00539425	5.09156e-05	0.12861	0.0096793	0.00019284	0.12861	0.01093	0.00019505	0.12861	0.011319	0.00019623	0.12861	0.011091	0.00019594	0.12861	0.011321	0.00019667	0.12861	0.010544
0.11804	0.010253	0.00022218	0.11804	0.014341	0.00023081	0.11804	0.016465	0.00023511	0.11804	0.017863	0.00023899	0.11804	0.016922	0.00023709	0.11804	0.016017	0.00023407	0.11804	0.016112	0.00023529	0.11804	0.015056	0.00023284	0.11804	0.014488	0.00023136	0.11804	0.013415	0.00022922	0.13564	0.0052663	4.11661e-05	0.12988	0.0093682	0.00023261	0.12988	0.01031	0.00023454	0.12988	0.0106	0.00023574	0.12988	0.010533	0.00023576	0.12988	0.010338	0.00023562	0.12988	0.010777
0.11933	0.0093062	0.00027295	0.11933	0.013126	0.00028301	0.11933	0.0161	0.00029072	0.11933	0.016319	0.00029238	0.11933	0.016406	0.00029275	0.11933	0.015895	0.00029008	0.11933	0.014701	0.00028809	0.11933	0.014736	0.00028799	0.11933	0.013477	0.00028426	0.11933	0.01254	0.00028194	0.13719	0.00494256	4.05835e-05	0.13116	0.0090384	0.00018977	0.13116	0.010054	0.00019147	0.13116	0.010526	0.00019284	0.13116	0.010308	0.00019254	0.13116	0.010223	0.00019266	0.13116	0.010145
0.12037	0.0095908	0.0002692	0.12037	0.013444	0.00027918	0.12037	0.015918	0.00028545	0.12037	0.016314	0.00028757	0.12037	0.015691	0.00028605	0.12037	0.015167	0.00028338	0.12037	0.014983	0.00028409	0.12037	0.014406	0.00028237	0.12037	0.013653	0.00028003	0.12037	0.012399	0.00027689	0.13849	0.00469534	4.93927e-05	0.13243	0.0081523	0.00022954	0.13243	0.00953	0.00023257	0.13243	0.0096632	0.00023339	0.13243	0.0098923	0.00023414	0.13243	0.0095683	0.00023367	0.13243	0.0093809
0.12166	0.0086325	0.00021716	0.12166	0.01265	0.00022573	0.12166	0.014695	0.00022992	0.12166	0.015451	0.00023243	0.12166	0.015551	0.00023276	0.12166	0.014376	0.00022917	0.12166	0.014354	0.0002301	0.12166	0.013615	0.00022833	0.12166	0.012544	0.00022573	0.12166	0.012055	0.00022486	0.13978	0.00455489	3.99267e-05	0.13371	0.0080151	0.00018536	0.13371	0.0088286	0.0001867	0.13371	0.0093933	0.00018822	0.13371	0.0093206	0.00018823	0.13371	0.0093923	0.00018863	0.13371	0.0089664
0.12296	0.0090979	0.00026652	0.12296	0.01185	0.00027354	0.12296	0.014852	0.00028128	0.12296	0.015018	0.00028276	0.12296	0.014804	0.00028229	0.12296	0.013614	0.00027788	0.12296	0.013797	0.00027957	0.12296	0.012866	0.00027686	0.12296	0.012271	0.00027501	0.12296	0.010964	0.0002716	0.14133	0.00425818	3.96675e-05	0.13524	0.0076597	0.00018304	0.13524	0.0083775	0.00018418	0.13524	0.0087926	0.0001854	0.13524	0.0087993	0.00018556	0.13524	0.0086283	0.00018547	0.13524	0.0082369
0.12399	0.0086274	0.00026285	0.12399	0.011484	0.00027014	0.12399	0.014511	0.00027793	0.12399	0.014518	0.000279	0.12399	0.014607	0.00027936	0.12399	0.013485	0.00027513	0.12399	0.013024	0.00027505	0.12399	0.012231	0.00027271	0.12399	0.011787	0.00027121	0.12399	0.010979	0.00026928	0.14263	0.0040693	4.78485e-05	0.13651	0.0072788	0.00022294	0.13651	0.0078294	0.00022391	0.13651	0.0079537	0.0002247	0.13651	0.0079556	0.00022489	0.13651	0.0084656	0.00022646	0.13651	0.0077389
0.12529	0.0081491	0.00021109	0.12529	0.010962	0.00021689	0.12529	0.013184	0.00022146	0.12529	0.014148	0.00022437	0.12529	0.013549	0.00022317	0.12529	0.012545	0.00022002	0.12529	0.012431	0.0002207	0.12529	0.01233	0.00022035	0.12529	0.011688	0.00021872	0.12529	0.010581	0.00021648	0.14392	0.00386582	3.88673e-05	0.13779	0.0071538	0.00018028	0.13779	0.0075759	0.00018083	0.13779	0.0080011	0.00018206	0.13779	0.0081135	0.00018243	0.13779	0.00775	0.00018196	0.13779	0.0077067
0.12658	0.0075453	0.00025839	0.12658	0.010479	0.0002659	0.12658	0.012886	0.00027204	0.12658	0.013061	0.00027354	0.12658	0.013056	0.00027363	0.12658	0.011549	0.0002684	0.12658	0.012191	0.00027125	0.12658	0.011249	0.00026855	0.12658	0.010589	0.00026648	0.12658	0.010123	0.00026547	0.14547	0.00372681	3.8575e-05	0.13932	0.0062416	0.00017824	0.13932	0.0072277	0.00017994	0.13932	0.0073113	0.00018048	0.13932	0.0075043	0.00018101	0.13932	0.0075321	0.00018132	0.13932	0.0071878
0.12787	0.0073315	0.00020759	0.12787	0.010602	0.00021442	0.12787	0.011904	0.00021695	0.12787	0.012441	0.00021896	0.12787	0.012606	0.00021938	0.12787	0.01174	0.00021656	0.12787	0.011534	0.00021703	0.12787	0.010994	0.00021569	0.12787	0.010442	0.00021426	0.12787	0.0099413	0.00021337	0.14702	0.00356403	3.84824e-05	0.1406	0.0060891	0.00021513	0.1406	0.0066435	0.00021616	0.1406	0.0071445	0.00021781	0.1406	0.0065794	0.00021662	0.1406	0.0070248	0.000218	0.1406	0.0066433
0.12917	0.0071582	0.00025375	0.12917	0.0094564	0.00025945	0.12917	0.011773	0.0002654	0.12917	0.012424	0.00026812	0.12917	0.01215	0.0002675	0.12917	0.011142	0.00026363	0.12917	0.011106	0.00026465	0.12917	0.010709	0.00026341	0.12917	0.010074	0.00026141	0.12917	0.0093247	0.00025963	0.14858	0.00337662	3.90329e-05	0.14187	0.005999	0.00017502	0.14187	0.0063325	0.0001754	0.14187	0.0067363	0.00017657	0.14187	0.0066513	0.00017655	0.14187	0.0071843	0.00017785	0.14187	0.0064711
0.13046	0.0066149	0.00020373	0.13046	0.0094413	0.00020956	0.13046	0.010652	0.00021193	0.13046	0.011295	0.00021414	0.13046	0.011441	0.00021455	0.13046	0.010238	0.00021098	0.13046	0.010737	0.00021297	0.13046	0.0099553	0.00021112	0.13046	0.0096721	0.00021028	0.13046	0.0089158	0.00020882	0.14987	0.00319918	4.74312e-05	0.1434	0.0051446	0.00017259	0.1434	0.00625	0.00017453	0.1434	0.0063892	0.00017517	0.1434	0.0060211	0.00017457	0.1434	0.0063718	0.00017552	0.1434	0.0061133
0.13176	0.0071113	0.00024776	0.13176	0.0087296	0.00025155	0.13176	0.010407	0.0002557	0.13176	0.010805	0.00025771	0.13176	0.011195	0.00025887	0.13176	0.010066	0.00025473	0.13176	0.0098048	0.00025511	0.13176	0.0096649	0.00025458	0.13176	0.0088744	0.00025219	0.13176	0.0085275	0.00025152	0.15117	0.00300196	3.90017e-05	0.14493	0.0050157	0.00017129	0.14493	0.0058464	0.00017268	0.14493	0.0056399	0.00017262	0.14493	0.0058675	0.00017322	0.14493	0.0061651	0.00017405	0.14493	0.0057822
0.13305	0.0064905	0.00020156	0.13305	0.0086594	0.00020591	0.13305	0.0099988	0.00020857	0.13305	0.01084	0.00021119	0.13305	0.010155	0.00020978	0.13305	0.0096963	0.00020786	0.13305	0.0089853	0.00020716	0.13305	0.0092582	0.00020764	0.13305	0.0088582	0.00020658	0.13305	0.0078911	0.00020461	0.15272	0.00287617	3.87669e-05	0.14646	0.0048724	0.00017452	0.14646	0.0053231	0.00017516	0.14646	0.0057541	0.00017641	0.14646	0.0055875	0.00017621	0.14646	0.005559	0.00017639	0.14646	0.0055301
0.13434	0.0056768	0.00024363	0.13434	0.0078934	0.00024913	0.13434	0.0097757	0.00025388	0.13434	0.010414	0.00025653	0.13434	0.010058	0.00025569	0.13434	0.0094151	0.00025285	0.13434	0.0091017	0.00025307	0.13434	0.00874	0.00025194	0.13434	0.0080845	0.00024991	0.13434	0.0077997	0.00024938	0.15427	0.00274861	3.87599e-05	0.14774	0.0049556	0.00021308	0.14774	0.0050081	0.00021288	0.14774	0.0055037	0.00021456	0.14774	0.0052338	0.00021405	0.14774	0.0052254	0.00021432	0.14774	0.0051654
0.13564	0.0059033	0.00019786	0.13564	0.0077752	0.00020154	0.13564	0.0095562	0.00020517	0.13564	0.0098119	0.00020649	0.13564	0.0096126	0.00020615	0.13564	0.0088302	0.00020354	0.13564	0.0090423	0.00020486	0.13564	0.0088663	0.00020436	0.13564	0.0076404	0.00020144	0.13564	0.0076315	0.00020163	0.15582	0.00262302	3.80804e-05	0.14901	0.0040345	0.00017374	0.14901	0.004781	0.00017502	0.14901	0.0050415	0.00017591	0.14901	0.0049429	0.00017584	0.14901	0.0048114	0.00017582	0.14901	0.0047495
0.13719	0.0055614	0.00019536	0.13719	0.0072491	0.00019863	0.13719	0.0086828	0.00020148	0.13719	0.0093559	0.0002037	0.13719	0.0091737	0.0002034	0.13719	0.0085141	0.00020108	0.13719	0.0085001	0.0002019	0.13719	0.0080034	0.00020069	0.13719	0.007602	0.00019961	0.13719	0.0068522	0.00019815	0.15738	0.00245358	3.75659e-05	0.15054	0.0039224	0.0001732	0.15054	0.0045351	0.00017419	0.15054	0.0044512	0.00017438	0.15054	0.0047852	0.00017522	0.15054	0.0044724	0.00017481	0.15054	0.0048216
0.13849	0.0047438	0.00023657	0.13849	0.0070737	0.00024234	0.13849	0.0084381	0.00024568	0.13849	0.0085167	0.00024679	0.13849	0.0088513	0.00024781	0.13849	0.0082773	0.00024518	0.13849	0.0079054	0.00024522	0.13849	0.0077413	0.00024462	0.13849	0.0072539	0.00024306	0.13849	0.0068556	0.00024224	0.15893	0.00245377	3.81831e-05	0.15208	0.0039789	0.00017372	0.15208	0.0044773	0.0001745	0.15208	0.0044899	0.00017489	0.15208	0.0047129	0.00017549	0.15208	0.0046313	0.00017555	0.15208	0.004637
0.13978	0.0049137	0.00019202	0.13978	0.0068357	0.00019579	0.13978	0.0077618	0.00019755	0.13978	0.0085254	0.00019996	0.13978	0.0083915	0.00019977	0.13978	0.007898	0.00019781	0.13978	0.0079853	0.00019884	0.13978	0.0073415	0.00019732	0.13978	0.0067639	0.00019583	0.13978	0.0068128	0.00019614	0.16074	0.0022991	3.27602e-05	0.15361	0.0032727	0.00017061	0.15361	0.0039569	0.00017178	0.15361	0.0041003	0.00017242	0.15361	0.0042141	0.00017281	0.15361	0.0045157	0.00017368	0.15361	0.0041881
0.14133	0.0047278	0.00019133	0.14133	0.0064027	0.00019457	0.14133	0.0076696	0.00019708	0.14133	0.0078968	0.00019831	0.14133	0.0078408	0.00019828	0.14133	0.0070517	0.00019569	0.14133	0.0076016	0.00019772	0.14133	0.0068072	0.00019586	0.14133	0.006089	0.00019407	0.14133	0.0063701	0.00019489	0.16255	0.00210443	3.7636e-05	0.15514	0.0033918	0.00016793	0.15514	0.0033965	0.00016768	0.15514	0.0038666	0.00016899	0.15514	0.0037436	0.00016888	0.15514	0.0039423	0.00016952	0.15514	0.0038025
0.14263	0.0047235	0.00023147	0.14263	0.0058107	0.00023384	0.14263	0.0070958	0.00023696	0.14263	0.0076022	0.00023918	0.14263	0.0074483	0.00023889	0.14263	0.0066349	0.00023566	0.14263	0.006939	0.00023747	0.14263	0.0066374	0.00023654	0.14263	0.0063182	0.00023543	0.14263	0.0060451	0.00023495	0.1641	0.00199593	3.75794e-05	0.15667	0.0032607	0.0001702	0.15667	0.0034754	0.00017036	0.15667	0.0037084	0.00017121	0.15667	0.0037082	0.00017135	0.15667	0.0038909	0.00017197	0.15667	0.0033684
0.14392	0.0045027	0.00018824	0.14392	0.0058891	0.00019082	0.14392	0.0065987	0.00019211	0.14392	0.0073428	0.00019444	0.14392	0.0072172	0.00019425	0.14392	0.0064922	0.00019184	0.14392	0.006616	0.00019291	0.14392	0.0063402	0.00019219	0.14392	0.0055326	0.00019023	0.14392	0.0055532	0.00019047	0.16566	0.00192255	3.75431e-05	0.1582	0.0030488	0.00016844	0.1582	0.0034409	0.00016899	0.1582	0.0037159	0.00016991	0.1582	0.0033331	0.00016923	0.1582	0.0036304	0.0001701	0.1582	0.0035649
0.14547	0.0041748	0.00018658	0.14547	0.0057018	0.00018948	0.14547	0.0065765	0.00019112	0.14547	0.0071327	0.00019303	0.14547	0.0071774	0.00019322	0.14547	0.0064369	0.00019077	0.14547	0.0063015	0.00019128	0.14547	0.0055618	0.00018954	0.14547	0.0055814	0.0001894	0.14547	0.0053391	0.00018907	0.16721	0.0018856	3.74068e-05	0.15998	0.0027853	0.00014603	0.15998	0.0032546	0.00014665	0.15998	0.0032234	0.00014689	0.15998	0.003383	0.00014731	0.15998	0.0035508	0.00014781	0.15998	0.0033764
0.14702	0.0036704	0.00018555	0.14702	0.0053145	0.00018873	0.14702	0.0062623	0.00019055	0.14702	0.0067217	0.00019226	0.14702	0.0069414	0.00019282	0.14702	0.0060171	0.00018997	0.14702	0.0058417	0.00019038	0.14702	0.0058803	0.00019036	0.14702	0.005177	0.00018862	0.14702	0.0055642	0.00018966	0.16876	0.00177755	3.70774e-05	0.16177	0.0021396	0.00016699	0.16177	0.0031053	0.00016876	0.16177	0.0028404	0.00016855	0.16177	0.0032606	0.00016957	0.16177	0.0032763	0.00016983	0.16177	0.0028598
0.14858	0.0035887	0.00018863	0.14858	0.0052833	0.000192	0.14858	0.0057581	0.0001928	0.14858	0.0063621	0.00019487	0.14858	0.0062988	0.00019481	0.14858	0.0056058	0.00019239	0.14858	0.0059792	0.00019405	0.14858	0.0054181	0.00019269	0.14858	0.0050248	0.0001916	0.14858	0.0049947	0.00019172	0.17057	0.0017382	3.21831e-05	0.1633	0.0023826	0.00016764	0.1633	0.0027349	0.00016811	0.1633	0.0028444	0.00016869	0.1633	0.0026704	0.00016846	0.1633	0.0030033	0.00016939	0.1633	0.0028855
0.14987	0.0036551	0.0002301	0.14987	0.0045739	0.00023206	0.14987	0.0054965	0.00023428	0.14987	0.0060987	0.00023679	0.14987	0.0057038	0.00023581	0.14987	0.0053156	0.00023374	0.14987	0.0053277	0.00023475	0.14987	0.00564	0.00023546	0.14987	0.0051072	0.00023377	0.14987	0.0044305	0.00023213	0.17238	0.0016764	3.68772e-05	0.16483	0.0022687	0.00016649	0.16483	0.0027353	0.00016721	0.16483	0.0027498	0.00016758	0.16483	0.0027204	0.00016766	0.16483	0.0026989	0.00016784	0.16483	0.0025332
0.15117	0.0033599	0.00018921	0.15117	0.0046196	0.00019162	0.15117	0.0053457	0.00019299	0.15117	0.0056223	0.00019436	0.15117	0.0053761	0.00019389	0.15117	0.0047961	0.0001917	0.15117	0.0052836	0.00019366	0.15117	0.0050385	0.00019297	0.15117	0.004535	0.00019163	0.15117	0.0042519	0.00019117	0.17394	0.001588	3.73706e-05	0.16636	0.0019877	0.00016525	0.16636	0.0023459	0.00016574	0.16636	0.0022691	0.00016592	0.16636	0.002195	0.0001659	0.16636	0.0026762	0.00016714	0.16636	0.0027192
0.15272	0.003031	0.00018778	0.15272	0.004508	0.00019068	0.15272	0.0050268	0.0001916	0.15272	0.0055426	0.00019348	0.15272	0.005394	0.00019323	0.15272	0.0046306	0.00019066	0.15272	0.0050511	0.00019242	0.15272	0.0045704	0.00019121	0.15272	0.004492	0.00019083	0.15272	0.0040682	0.00019007	0.17575	0.00151382	3.25444e-05	0.16814	0.0021023	0.00014381	0.16814	0.002153	0.00014367	0.16814	0.0023568	0.00014433	0.16814	0.0022983	0.00014435	0.16814	0.0026597	0.00014521	0.16814	0.0023872
0.15427	0.0032002	0.00018854	0.15427	0.0039198	0.00018973	0.15427	0.0046776	0.0001912	0.15427	0.004916	0.00019246	0.15427	0.0052505	0.00019329	0.15427	0.0048173	0.00019147	0.15427	0.0048278	0.00019229	0.15427	0.0044782	0.00019138	0.15427	0.0043735	0.00019094	0.15427	0.003679	0.00018954	0.17756	0.00148864	3.82027e-05	0.16993	0.0019953	0.0001646	0.16993	0.0019737	0.00016429	0.16993	0.0024385	0.0001656	0.16993	0.0020179	0.00016486	0.16993	0.002251	0.00016558	0.16993	0.0025265
0.15582	0.003165	0.00018558	0.15582	0.0041774	0.0001874	0.15582	0.0045924	0.0001881	0.15582	0.0050089	0.00018972	0.15582	0.0048616	0.00018949	0.15582	0.0043591	0.00018751	0.15582	0.0046057	0.00018887	0.15582	0.0042047	0.00018781	0.15582	0.00348	0.00018604	0.15582	0.0036832	0.00018667	0.17937	0.00141017	3.31339e-05	0.17146	0.0013961	0.00016741	0.17146	0.0019657	0.00016835	0.17146	0.0019139	0.0001686	0.17146	0.001997	0.00016893	0.17146	0.0020194	0.00016919	0.17146	0.001813
0.15738	0.002984	0.00018323	0.15738	0.0034723	0.00018387	0.15738	0.0043691	0.00018562	0.15738	0.0044002	0.00018638	0.15738	0.0047462	0.00018723	0.15738	0.0041556	0.00018511	0.15738	0.0042178	0.00018602	0.15738	0.0037565	0.00018488	0.15738	0.0037613	0.0001847	0.15738	0.0034945	0.00018429	0.18118	0.00142249	3.85627e-05	0.17325	0.0019713	0.00014606	0.17325	0.0019701	0.00014584	0.17325	0.0019098	0.00014603	0.17325	0.002222	0.00014673	0.17325	0.0021693	0.00014682	0.17325	0.0022313
0.15893	0.0030547	0.00018639	0.15893	0.0040154	0.00018811	0.15893	0.0040954	0.00018804	0.15893	0.004604	0.0001899	0.15893	0.0046297	0.00019002	0.15893	0.0037323	0.00018716	0.15893	0.004326	0.00018931	0.15893	0.0037133	0.0001878	0.15893	0.0037097	0.00018761	0.15893	0.0034135	0.00018711	0.18299	0.00133086	3.29475e-05	0.17503	0.0018574	0.00017115	0.17503	0.001604	0.00017034	0.17503	0.0019676	0.00017147	0.17503	0.002239	0.0001722	0.17503	0.0022417	0.00017246	0.17503	0.0020803
0.16074	0.0026028	0.00015951	0.16074	0.0034963	0.00016088	0.16074	0.0039938	0.00016163	0.16074	0.0044442	0.00016312	0.16074	0.0042465	0.0001628	0.16074	0.0037912	0.0001612	0.16074	0.0039628	0.00016221	0.16074	0.0034972	0.00016119	0.16074	0.0035407	0.00016113	0.16074	0.0033616	0.00016093	0.1848	0.00128462	3.75776e-05	0.17682	0.0015684	0.000148	0.17682	0.0016456	0.00014791	0.17682	0.0019035	0.0001487	0.17682	0.001918	0.00014885	0.17682	0.0018432	0.00014892	0.17682	0.0019843
0.16255	0.0026355	0.000184	0.16255	0.0029762	0.0001843	0.16255	0.0036917	0.00018568	0.16255	0.0039088	0.00018685	0.16255	0.0042052	0.00018761	0.16255	0.0034366	0.00018507	0.16255	0.0038141	0.00018669	0.16255	0.0033637	0.00018555	0.16255	0.0027982	0.00018408	0.16255	0.0029653	0.00018465	0.18661	0.00125319	3.21673e-05	0.1786	0.0013533	0.00017182	0.1786	0.0017857	0.00017252	0.1786	0.0018027	0.00017291	0.1786	0.0019123	0.0001733	0.1786	0.0018662	0.00017343	0.1786	0.0018522
0.1641	0.0020044	0.00018267	0.1641	0.0029207	0.00018431	0.1641	0.0037166	0.00018587	0.1641	0.0033581	0.00018575	0.1641	0.0038147	0.00018686	0.1641	0.0032115	0.00018468	0.1641	0.003812	0.00018683	0.1641	0.0031629	0.00018524	0.1641	0.0030927	0.00018489	0.1641	0.0030338	0.00018494	0.18842	0.00125689	3.69884e-05	0.18039	0.0014708	0.00014586	0.18039	0.0015712	0.00014582	0.18039	0.0014976	0.00014597	0.18039	0.0018233	0.00014672	0.18039	0.001645	0.00014657	0.18039	0.0017522
0.16566	0.0021601	0.0001831	0.16566	0.0028315	0.00018418	0.16566	0.0031527	0.00018466	0.16566	0.003825	0.00018688	0.16566	0.003821	0.00018695	0.16566	0.0030937	0.00018448	0.16566	0.0034591	0.00018609	0.16566	0.0031811	0.00018535	0.16566	0.0025879	0.0001838	0.16566	0.002831	0.00018455	0.19023	0.00116258	3.1745e-05	0.18217	0.0013782	0.00016712	0.18217	0.0014179	0.00016696	0.18217	0.0015635	0.0001676	0.18217	0.0015021	0.00016761	0.18217	0.0017699	0.00016842	0.18217	0.0016313
0.16721	0.0022082	0.00018266	0.16721	0.0025982	0.00018309	0.16721	0.0031166	0.00018402	0.16721	0.0038677	0.0001864	0.16721	0.003303	0.00018522	0.16721	0.0032676	0.00018431	0.16721	0.0031613	0.00018485	0.16721	0.003109	0.00018463	0.16721	0.003049	0.0001843	0.16721	0.0025952	0.00018345	0.1923	0.00117076	3.17126e-05	0.18396	0.0011328	0.00014302	0.18396	0.0013864	0.00014327	0.18396	0.0013055	0.00014341	0.18396	0.0014606	0.00014382	0.18396	0.0018105	0.00014467	0.18396	0.0017001
0.16876	0.0020129	0.00018099	0.16876	0.0026805	0.00018206	0.16876	0.003382	0.00018339	0.16876	0.0034506	0.00018423	0.16876	0.0030669	0.00018344	0.16876	0.0028917	0.00018225	0.16876	0.0031379	0.00018357	0.16876	0.0028578	0.00018282	0.16876	0.0026944	0.00018227	0.16876	0.0024303	0.00018185	0.19437	0.00113071	3.1413e-05	0.18574	0.0011856	0.00016433	0.18574	0.00085169	0.00016337	0.18574	0.0013867	0.00016484	0.18574	0.0013745	0.00016496	0.18574	0.0018136	0.00016611	0.18574	0.0014233
0.17057	0.0019888	0.00015716	0.17057	0.0024705	0.00015771	0.17057	0.0030422	0.00015863	0.17057	0.0033472	0.00015981	0.17057	0.0031267	0.00015945	0.17057	0.0029931	0.0001585	0.17057	0.0029523	0.00015908	0.17057	0.0028232	0.00015874	0.17057	0.0025871	0.0001581	0.17057	0.0025849	0.00015826	0.19618	0.00102098	3.62423e-05	0.18753	0.001141	0.00014138	0.18753	0.0016455	0.00014209	0.18753	0.0013456	0.00014182	0.18753	0.0015148	0.00014225	0.18753	0.0017325	0.00014285	0.18753	0.0014558
0.17238	0.0019149	0.00018013	0.17238	0.002621	0.00018128	0.17238	0.0029155	0.00018168	0.17238	0.002762	0.00018203	0.17238	0.0032414	0.00018318	0.17238	0.0026736	0.00018112	0.17238	0.0032131	0.00018308	0.17238	0.0027019	0.00018183	0.17238	0.00254	0.00018127	0.17238	0.0023169	0.00018093	0.19799	0.0010442	3.10438e-05	0.18957	0.00096304	0.00014088	0.18957	0.001235	0.00014115	0.18957	0.0011194	0.00014123	0.18957	0.0012836	0.00014165	0.18957	0.0015211	0.00014228	0.18957	0.0013681
0.17394	0.0020133	0.00018305	0.17394	0.0023753	0.00018347	0.17394	0.0029482	0.00018452	0.17394	0.0031994	0.00018579	0.17394	0.0028386	0.00018502	0.17394	0.0024022	0.00018321	0.17394	0.0027858	0.00018487	0.17394	0.0027851	0.00018477	0.17394	0.0022244	0.0001833	0.17394	0.0019534	0.00018285	0.20006	0.00100176	3.09616e-05	0.19135	0.0010893	0.0001615	0.19135	0.0016666	0.00016245	0.19135	0.0012107	0.00016184	0.19135	0.00098773	0.0001615	0.19135	0.0016338	0.00016308	0.19135	0.0012124
0.17575	0.0019484	0.0001595	0.17575	0.0024464	0.00016011	0.17575	0.0024456	0.00015991	0.17575	0.0027977	0.00016119	0.17575	0.0027245	0.00016112	0.17575	0.0023717	0.00015971	0.17575	0.0027239	0.00016108	0.17575	0.0025617	0.00016065	0.17575	0.0021003	0.00015957	0.17575	0.0020853	0.00015969	0.20213	0.000994232	3.08659e-05	0.19314	0.0010655	0.00014025	0.19314	0.0010268	0.00013996	0.19314	0.0011424	0.00014045	0.19314	0.0011304	0.00014055	0.19314	0.0012485	0.00014096	0.19314	0.0012363
0.17756	0.0019887	0.00018743	0.17756	0.0020677	0.00018714	0.17756	0.0025382	0.00018802	0.17756	0.002965	0.00018971	0.17756	0.0027948	0.0001894	0.17756	0.0019956	0.00018668	0.17756	0.0028616	0.00018953	0.17756	0.0026189	0.00018881	0.17756	0.0022266	0.00018771	0.17756	0.0017966	0.00018688	0.2042	0.000967122	3.06439e-05	0.19518	0.00095559	0.00013804	0.19518	0.00095143	0.00013781	0.19518	0.0011325	0.00013843	0.19518	0.0011424	0.00013855	0.19518	0.0013867	0.00013919	0.19518	0.0013334
0.17937	0.0016054	0.00016202	0.17937	0.0021185	0.00016267	0.17937	0.0023973	0.00016302	0.17937	0.0025568	0.00016397	0.17937	0.002613	0.00016415	0.17937	0.0021908	0.00016256	0.17937	0.002358	0.0001636	0.17937	0.0023398	0.00016346	0.17937	0.0022269	0.00016306	0.17937	0.0021738	0.00016311	0.20627	0.00102619	3.06773e-05	0.19722	0.0011744	0.0001384	0.19722	0.0012363	0.00013829	0.19722	0.0012346	0.00013857	0.19722	0.0013359	0.00013887	0.19722	0.001332	0.00013905	0.19722	0.0014308
0.18118	0.0017795	0.00018892	0.18118	0.0018661	0.00018864	0.18118	0.0024822	0.00018988	0.18118	0.0027413	0.0001912	0.18118	0.0025057	0.00019073	0.18118	0.0019646	0.00018859	0.18118	0.0025713	0.00019085	0.18118	0.0023214	0.00019012	0.18118	0.0022733	0.00018982	0.18118	0.0022148	0.00018988	0.20834	0.000962275	3.05895e-05	0.19926	0.0011467	0.00013822	0.19926	0.0010679	0.00013784	0.19926	0.0010974	0.00013819	0.19926	0.0010758	0.00013826	0.19926	0.0013558	0.00013896	0.19926	0.0010364
0.18299	0.0016896	0.00016152	0.18299	0.0018343	0.00016143	0.18299	0.0022928	0.00016215	0.18299	0.0022658	0.0001627	0.18299	0.0024257	0.00016308	0.18299	0.0019481	0.00016139	0.18299	0.0027014	0.00016362	0.18299	0.0024593	0.00016303	0.18299	0.0018592	0.00016163	0.18299	0.001812	0.00016169	0.21041	0.000994729	3.04385e-05	0.2013	0.0013155	0.0001372	0.2013	0.0009888	0.0001364	0.2013	0.0011284	0.00013693	0.2013	0.0010544	0.00013691	0.2013	0.0013915	0.00013771	0.2013	0.0011922
0.1848	0.0015735	0.00018417	0.1848	0.001923	0.00018453	0.1848	0.0022987	0.00018515	0.1848	0.0026797	0.00018675	0.1848	0.0023998	0.00018616	0.1848	0.0023258	0.00018517	0.1848	0.0022082	0.00018569	0.1848	0.0023217	0.00018583	0.1848	0.0016409	0.00018405	0.1848	0.0013861	0.00018361	0.21248	0.000985027	3.03542e-05	0.20334	0.00080124	0.0001364	0.20334	0.0010585	0.00013665	0.20334	0.0011011	0.000137	0.20334	0.00097365	0.00013688	0.20334	0.0010701	0.00013725	0.20334	0.0010346
0.18661	0.0014644	0.0001575	0.18661	0.0021152	0.00015844	0.18661	0.0021367	0.00015826	0.18661	0.0024462	0.00015947	0.18661	0.0025042	0.00015965	0.18661	0.0017945	0.00015754	0.18661	0.0022936	0.0001592	0.18661	0.0020378	0.0001586	0.18661	0.0017364	0.00015782	0.18661	0.001638	0.00015777	0.21455	0.000959929	3.01443e-05	0.20538	0.0010292	0.0001365	0.20538	0.0010343	0.00013628	0.20538	0.0010399	0.00013657	0.20538	0.0012557	0.00013707	0.20538	0.0013757	0.00013747	0.20538	0.0011729
0.18842	0.0016337	0.00018145	0.18842	0.0018842	0.00018157	0.18842	0.0017884	0.0001811	0.18842	0.0025528	0.00018355	0.18842	0.0022398	0.0001829	0.18842	0.0017865	0.00018107	0.18842	0.002058	0.00018245	0.18842	0.0022748	0.00018285	0.18842	0.0018928	0.00018178	0.18842	0.0019115	0.00018199	0.21662	0.000960232	3.00173e-05	0.20742	0.0010232	0.00013568	0.20742	0.0010778	0.00013556	0.20742	0.0011463	0.00013595	0.20742	0.0012304	0.00013622	0.20742	0.0010086	0.000136	0.20742	0.0012648
0.19023	0.0015202	0.00015581	0.19023	0.0017173	0.0001558	0.19023	0.0019939	0.00015615	0.19023	0.0021096	0.00015696	0.19023	0.0024946	0.00015779	0.19023	0.0017303	0.00015559	0.19023	0.0018814	0.00015654	0.19023	0.0018305	0.00015635	0.19023	0.0015899	0.00015571	0.19023	0.001742	0.00015617	0.21869	0.000882745	2.97891e-05	0.20946	0.00074664	0.00013488	0.20946	0.0010936	0.00013528	0.20946	0.00078899	0.00013502	0.20946	0.0011777	0.00013582	0.20946	0.0011326	0.00013592	0.20946	0.0010924
0.1923	0.0013944	0.00015538	0.1923	0.0018175	0.00015583	0.1923	0.0016893	0.00015537	0.1923	0.0021308	0.00015682	0.1923	0.0024015	0.00015743	0.1923	0.0018105	0.00015557	0.1923	0.002118	0.00015684	0.1923	0.0019711	0.00015645	0.1923	0.0018362	0.00015602	0.1923	0.001583	0.00015568	0.22102	0.000955506	2.65135e-05	0.2115	0.0010181	0.00013456	0.2115	0.000902	0.00013413	0.2115	0.0010466	0.00013467	0.2115	0.0012539	0.00013514	0.2115	0.0012435	0.00013531	0.2115	0.0013051
0.19437	0.0012139	0.0001537	0.19437	0.001637	0.00015413	0.19437	0.0018033	0.00015426	0.19437	0.002279	0.00015576	0.19437	0.002244	0.00015577	0.19437	0.0019172	0.00015445	0.19437	0.0017855	0.00015484	0.19437	0.0019131	0.00015499	0.19437	0.0015196	0.00015406	0.19437	0.0018681	0.0001549	0.22334	0.000942122	2.95421e-05	0.21354	0.00061576	0.00013334	0.21354	0.001	0.00013381	0.21354	0.0012418	0.00013451	0.21354	0.0011893	0.00013453	0.21354	0.0013898	0.00013507	0.21354	0.0011821
0.19618	0.0010258	0.00017726	0.19618	0.0015157	0.00017795	0.19618	0.0015702	0.00017783	0.19618	0.0022504	0.00018003	0.19618	0.0018612	0.00017923	0.19618	0.0015696	0.00017778	0.19618	0.0014989	0.00017836	0.19618	0.0017581	0.00017885	0.19618	0.0014848	0.00017804	0.19618	0.0018534	0.00017907	0.22541	0.000900779	2.939e-05	0.21558	0.00079131	0.00013275	0.21558	0.00063165	0.00013226	0.21558	0.0011121	0.00013337	0.21558	0.00094388	0.00013319	0.21558	0.0013169	0.00013403	0.21558	0.00088103
0.19799	0.0012081	0.00015213	0.19799	0.0014721	0.00015226	0.19799	0.0017909	0.00015268	0.19799	0.0021617	0.00015397	0.19799	0.0019537	0.00015363	0.19799	0.0014273	0.00015193	0.19799	0.0017819	0.00015326	0.19799	0.0019255	0.00015345	0.19799	0.0015743	0.00015261	0.19799	0.0014763	0.00015257	0.22774	0.000949915	2.61993e-05	0.21787	0.00093313	0.00011827	0.21787	0.0010301	0.00011823	0.21787	0.00098474	0.00011841	0.21787	0.0011025	0.00011868	0.21787	0.0011618	0.00011894	0.21787	0.0011331
0.20006	0.0010246	0.00015148	0.20006	0.0018336	0.00015269	0.20006	0.0016068	0.00015204	0.20006	0.0017729	0.00015294	0.20006	0.0019485	0.00015334	0.20006	0.0013018	0.00015142	0.20006	0.0018021	0.00015303	0.20006	0.0017831	0.00015291	0.20006	0.0015369	0.00015227	0.20006	0.0014631	0.00015227	0.23007	0.00088629	2.91064e-05	0.22017	0.00084839	0.00013152	0.22017	0.00099372	0.00013156	0.22017	0.0012111	0.00013221	0.22017	0.0010071	0.00013196	0.22017	0.0011754	0.00013244	0.22017	0.0011289
0.20213	0.0011869	0.00015135	0.20213	0.0013144	0.00015123	0.20213	0.001585	0.00015156	0.20213	0.0016885	0.00015232	0.20213	0.0020498	0.00015309	0.20213	0.0017469	0.00015183	0.20213	0.0018217	0.00015262	0.20213	0.0017142	0.00015231	0.20213	0.0014536	0.00015164	0.20213	0.0013883	0.00015167	0.2324	0.000928388	2.59867e-05	0.22221	0.0010085	0.000131	0.22221	0.00093089	0.00013066	0.22221	0.0011303	0.00013128	0.22221	0.001178	0.00013146	0.22221	0.0012338	0.00013175	0.22221	0.0010845
0.2042	0.0011778	0.00015035	0.2042	0.0013453	0.00015029	0.2042	0.0017585	0.00015089	0.2042	0.0017231	0.00015138	0.2042	0.0020454	0.00015206	0.2042	0.0016164	0.00015058	0.2042	0.0016171	0.00015121	0.2042	0.0019508	0.00015176	0.2042	0.0011684	0.0001501	0.2042	0.0011845	0.00015028	0.23472	0.000953873	2.89814e-05	0.2245	0.0010396	0.00011694	0.2245	0.0009873	0.00011667	0.2245	0.00098336	0.0001169	0.2245	0.0010337	0.00011708	0.2245	0.0011941	0.00011749	0.2245	0.0011998
0.20627	0.0012533	0.00015046	0.20627	0.0014394	0.00015044	0.20627	0.0018509	0.00015104	0.20627	0.0019596	0.00015181	0.20627	0.0017207	0.00015142	0.20627	0.0016602	0.00015063	0.20627	0.0017585	0.00015145	0.20627	0.0019066	0.00015166	0.20627	0.0014935	0.00015071	0.20627	0.0014087	0.00015069	0.23705	0.000931614	2.57162e-05	0.2268	0.00076875	0.00012943	0.2268	0.0011213	0.00012983	0.2268	0.0011257	0.00013011	0.2268	0.0012171	0.00013037	0.2268	0.0013075	0.00013071	0.2268	0.0012565
0.20834	0.0011311	0.00014999	0.20834	0.0011928	0.00014974	0.20834	0.0015394	0.00015021	0.20834	0.0019894	0.00015163	0.20834	0.0018198	0.00015137	0.20834	0.0014831	0.00015006	0.20834	0.0017374	0.00015118	0.20834	0.0016941	0.000151	0.20834	0.0015434	0.00015056	0.20834	0.0013224	0.00015028	0.23938	0.000924492	2.85296e-05	0.22909	0.00096367	0.00011579	0.22909	0.00080171	0.00011535	0.22909	0.00098906	0.00011588	0.22909	0.0010737	0.00011611	0.22909	0.0014453	0.00011683	0.22909	0.0012137
0.21041	0.001398	0.00014964	0.21041	0.0014805	0.00014943	0.21041	0.0016046	0.00014947	0.21041	0.001854	0.00015049	0.21041	0.0019302	0.0001507	0.21041	0.0013815	0.00014899	0.21041	0.0015719	0.00014998	0.21041	0.0015886	0.00014993	0.21041	0.0015731	0.00014975	0.21041	0.0014487	0.00014965	0.2417	0.000924159	2.54124e-05	0.23138	0.0010359	0.00012922	0.23138	0.00078332	0.00012858	0.23138	0.0011928	0.00012955	0.23138	0.0011571	0.0001296	0.23138	0.0012365	0.00012991	0.23138	0.0011972
0.21248	0.0011879	0.00014887	0.21248	0.0015321	0.00014916	0.21248	0.0016417	0.00014917	0.21248	0.0020317	0.00015046	0.21248	0.0018231	0.00015013	0.21248	0.0015606	0.00014898	0.21248	0.0016089	0.0001497	0.21248	0.0014083	0.00014922	0.21248	0.0013459	0.00014894	0.21248	0.0016411	0.00014967	0.24429	0.000940119	2.5283e-05	0.23368	0.00084943	0.00011446	0.23368	0.00096395	0.00011445	0.23368	0.0011353	0.00011495	0.23368	0.001062	0.00011492	0.23368	0.0011403	0.0001152	0.23368	0.0012884
0.21455	0.00099294	0.00014757	0.21455	0.0014001	0.00014797	0.21455	0.0015429	0.00014805	0.21455	0.0017387	0.00014897	0.21455	0.0022544	0.00015004	0.21455	0.001578	0.00014808	0.21455	0.0016354	0.00014882	0.21455	0.0017757	0.000149	0.21455	0.0012506	0.00014783	0.21455	0.0013394	0.00014815	0.24662	0.000931356	2.81947e-05	0.23597	0.0010234	0.00012718	0.23597	0.00090486	0.00012678	0.23597	0.0011511	0.00012745	0.23597	0.00102	0.00012733	0.23597	0.0012964	0.00012798	0.23597	0.0013096
0.21662	0.00097461	0.00014691	0.21662	0.0015077	0.00014756	0.21662	0.0017037	0.00014773	0.21662	0.001823	0.00014851	0.21662	0.0018696	0.00014866	0.21662	0.0015007	0.00014731	0.21662	0.0017173	0.00014834	0.21662	0.001762	0.00014834	0.21662	0.0013924	0.00014748	0.21662	0.0012546	0.00014737	0.24895	0.000928895	2.50863e-05	0.23827	0.00090963	0.00011312	0.23827	0.0011362	0.00011329	0.23827	0.0012121	0.00011363	0.23827	0.0012225	0.00011374	0.23827	0.0013623	0.00011411	0.23827	0.0011681
0.21869	0.00083426	0.00014573	0.21869	0.0013104	0.00014627	0.21869	0.0013099	0.00014608	0.21869	0.0014585	0.0001469	0.21869	0.001747	0.00014752	0.21869	0.0013031	0.00014603	0.21869	0.0017756	0.00014754	0.21869	0.001797	0.00014749	0.21869	0.0012354	0.00014628	0.21869	0.001402	0.00014674	0.25153	0.000894251	2.49608e-05	0.24082	0.0010686	0.00011278	0.24082	0.0010949	0.00011264	0.24082	0.0010266	0.00011277	0.24082	0.0011523	0.00011305	0.24082	0.0011719	0.00011324	0.24082	0.001103
0.22102	0.0010044	0.00012982	0.22102	0.0015594	0.00013043	0.22102	0.0017302	0.00013055	0.22102	0.0021334	0.00013171	0.22102	0.0019927	0.00013153	0.22102	0.001231	0.00012967	0.22102	0.0015475	0.00013075	0.22102	0.0014795	0.00013057	0.22102	0.0014763	0.00013042	0.22102	0.0012943	0.00013025	0.25412	0.000948519	2.49347e-05	0.24311	0.00089647	0.00012545	0.24311	0.00078384	0.00012507	0.24311	0.00088758	0.0001255	0.24311	0.0010873	0.00012594	0.24311	0.0013949	0.00012663	0.24311	0.0013647
0.22334	0.0012305	0.00014507	0.22334	0.0013415	0.00014491	0.22334	0.0013038	0.00014465	0.22334	0.0015942	0.00014574	0.22334	0.0019311	0.00014643	0.22334	0.0014738	0.00014494	0.22334	0.0015958	0.00014577	0.22334	0.0015648	0.00014563	0.22334	0.0015639	0.00014548	0.22334	0.0013937	0.0001453	0.2567	0.000819031	2.50822e-05	0.2454	0.0010113	0.00011172	0.2454	0.0011678	0.00011177	0.2454	0.00092789	0.00011164	0.2454	0.0011607	0.00011208	0.2454	0.0014821	0.00011272	0.2454	0.0010083
0.22541	0.0011483	0.0001443	0.22541	0.001391	0.00014439	0.22541	0.0016582	0.0001447	0.22541	0.0016282	0.00014518	0.22541	0.0019255	0.0001458	0.22541	0.0010441	0.00014352	0.22541	0.0015305	0.00014504	0.22541	0.0013789	0.00014466	0.22541	0.0013305	0.00014442	0.22541	0.0013768	0.00014466	0.25929	0.000867005	2.56526e-05	0.24795	0.000905	0.0001111	0.24795	0.00095096	0.00011099	0.24795	0.0010116	0.00011131	0.24795	0.0011324	0.00011158	0.24795	0.0013237	0.00011202	0.24795	0.0009861
0.22774	0.0010555	0.00012837	0.22774	0.0014759	0.00012876	0.22774	0.001733	0.00012901	0.22774	0.0016997	0.00012943	0.22774	0.0018386	0.00012972	0.22774	0.0014795	0.00012856	0.22774	0.0017589	0.00012956	0.22774	0.001685	0.00012936	0.22774	0.0012954	0.00012858	0.22774	0.0012764	0.00012868	0.26187	0.000933105	2.58242e-05	0.2505	0.0010747	0.0001112	0.2505	0.0011818	0.00011118	0.2505	0.0010083	0.00011114	0.2505	0.0010422	0.00011129	0.2505	0.0010791	0.0001115	0.2505	0.001281
0.23007	0.00088685	0.00014247	0.23007	0.0015426	0.00014333	0.23007	0.0010941	0.00014231	0.23007	0.0017815	0.00014413	0.23007	0.0018588	0.00014433	0.23007	0.0014555	0.00014295	0.23007	0.001377	0.00014341	0.23007	0.0015382	0.00014364	0.23007	0.0013381	0.00014311	0.23007	0.001364	0.0001433	0.26446	0.000912945	2.60639e-05	0.25305	0.0010748	0.00011132	0.25305	0.0010194	0.00011106	0.25305	0.0011367	0.00011146	0.25305	0.0011105	0.0001115	0.25305	0.0013138	0.00011197	0.25305	0.0014117
0.2324	0.0013093	0.00012778	0.2324	0.0014319	0.00012765	0.2324	0.0015594	0.0001277	0.2324	0.0016907	0.00012839	0.2324	0.0016898	0.00012845	0.2324	0.0014359	0.00012747	0.2324	0.0016178	0.00012831	0.2324	0.001458	0.00012796	0.2324	0.0012869	0.00012755	0.2324	0.0013205	0.00012773	0.26704	0.000875122	2.62161e-05	0.2556	0.0008398	0.00011368	0.2556	0.00093688	0.00011364	0.2556	0.0012246	0.00011432	0.2556	0.001239	0.00011444	0.2556	0.0010985	0.00011437	0.2556	0.0011781
0.23472	0.0013009	0.00014242	0.23472	0.0014018	0.00014225	0.23472	0.0014249	0.0001421	0.23472	0.0017051	0.00014315	0.23472	0.001919	0.00014361	0.23472	0.0015638	0.00014233	0.23472	0.0016757	0.00014313	0.23472	0.0015237	0.00014276	0.23472	0.0015505	0.00014267	0.23472	0.0011696	0.0001421	0.26963	0.000877758	2.63226e-05	0.25815	0.00073199	0.00011427	0.25815	0.00096771	0.00011446	0.25815	0.0011193	0.00011493	0.25815	0.001273	0.00011526	0.25815	0.001271	0.00011542	0.25815	0.0012496
0.23705	0.0010291	0.000126	0.23705	0.0013885	0.00012627	0.23705	0.0016299	0.0001265	0.23705	0.0017763	0.00012721	0.23705	0.0018703	0.00012743	0.23705	0.0013391	0.000126	0.23705	0.0015052	0.0001268	0.23705	0.0016192	0.00012691	0.23705	0.0013948	0.00012641	0.23705	0.0014144	0.00012657	0.27221	0.000887262	2.6459e-05	0.2607	0.00085926	0.00011561	0.2607	0.0010529	0.00011573	0.2607	0.00087088	0.00011568	0.2607	0.0010626	0.00011608	0.2607	0.0013403	0.00011668	0.2607	0.0012909
0.23938	0.00089932	0.00013957	0.23938	0.0015072	0.00014033	0.23938	0.0013703	0.0001399	0.23938	0.0016606	0.00014095	0.23938	0.0016036	0.0001409	0.23938	0.0015371	0.00014017	0.23938	0.0019037	0.00014143	0.23938	0.0016812	0.00014094	0.23938	0.0014306	0.00014033	0.23938	0.0012693	0.00014018	0.27506	0.000804949	2.41361e-05	0.26325	0.00089085	0.00011648	0.26325	0.00092338	0.00011635	0.26325	0.0010729	0.00011682	0.26325	0.0010894	0.00011695	0.26325	0.0012091	0.0001173	0.26325	0.0012272
0.2417	0.0011169	0.00012467	0.2417	0.0013303	0.00012471	0.2417	0.0014227	0.00012469	0.2417	0.0020328	0.00012615	0.2417	0.0018377	0.00012589	0.2417	0.0012283	0.00012434	0.2417	0.0017862	0.00012578	0.2417	0.0016133	0.00012542	0.2417	0.0011674	0.00012456	0.2417	0.0013218	0.00012494	0.2779	0.000819913	2.65562e-05	0.26579	0.00085177	0.00011682	0.26579	0.00096477	0.00011682	0.26579	0.00093723	0.00011701	0.26579	0.0011976	0.00011752	0.26579	0.0011619	0.00011763	0.26579	0.0010328
0.24429	0.0011479	0.00012404	0.24429	0.0012668	0.00012392	0.24429	0.0014149	0.000124	0.24429	0.0019323	0.0001253	0.24429	0.0016193	0.00012485	0.24429	0.001477	0.00012407	0.24429	0.0019029	0.00012528	0.24429	0.0017384	0.00012494	0.24429	0.0012878	0.00012408	0.24429	0.0012861	0.0001242	0.28049	0.000860493	2.6657e-05	0.26834	0.00093937	0.00011749	0.26834	0.00084342	0.00011715	0.26834	0.0011	0.0001178	0.26834	0.0011595	0.000118	0.26834	0.0013227	0.00011842	0.26834	0.0011593
0.24662	0.00099189	0.00013808	0.24662	0.0014172	0.00013851	0.24662	0.0015157	0.00013849	0.24662	0.0017242	0.00013939	0.24662	0.0018831	0.00013973	0.24662	0.0015519	0.00013853	0.24662	0.0016626	0.00013931	0.24662	0.0015449	0.00013901	0.24662	0.0012932	0.00013843	0.24662	0.0014032	0.00013875	0.28333	0.000742972	2.46271e-05	0.27115	0.00077086	0.00010705	0.27115	0.00075124	0.00010685	0.27115	0.0010316	0.00010749	0.27115	0.0011494	0.00010774	0.27115	0.0011836	0.00010794	0.27115	0.0011587
0.24895	0.0011642	0.00012313	0.24895	0.0013997	0.0001232	0.24895	0.0013107	0.00012289	0.24895	0.0018532	0.00012422	0.24895	0.001926	0.00012439	0.24895	0.0015137	0.00012319	0.24895	0.0016194	0.00012387	0.24895	0.0013991	0.00012344	0.24895	0.0013595	0.00012326	0.24895	0.0013356	0.00012334	0.28617	0.000794527	2.80637e-05	0.27395	0.00095057	0.000118	0.27395	0.0010186	0.00011793	0.27395	0.0010718	0.00011826	0.27395	0.0010594	0.00011833	0.27395	0.0010916	0.00011853	0.27395	0.0012376
0.25153	0.0012038	0.00012266	0.25153	0.0011728	0.0001223	0.25153	0.0014317	0.00012254	0.25153	0.0017578	0.00012353	0.25153	0.0016353	0.00012339	0.25153	0.0013659	0.00012241	0.25153	0.0016035	0.00012331	0.25153	0.0016679	0.00012334	0.25153	0.0012397	0.00012252	0.25153	0.0012177	0.00012261	0.28902	0.000775077	2.6256e-05	0.2765	0.00088099	0.00011836	0.2765	0.0010388	0.00011843	0.2765	0.0010572	0.0001187	0.2765	0.00098043	0.00011867	0.2765	0.0012847	0.00011933	0.2765	0.0012907
0.25412	0.001231	0.00012244	0.25412	0.0011854	0.00012206	0.25412	0.001539	0.00012246	0.25412	0.0019048	0.0001235	0.25412	0.0018435	0.00012346	0.25412	0.0014548	0.0001223	0.25412	0.0018781	0.0001235	0.25412	0.0014538	0.00012274	0.25412	0.0013367	0.00012242	0.25412	0.0013746	0.00012261	0.29212	0.000799401	2.67875e-05	0.2793	0.00082331	0.0001102	0.2793	0.0010005	0.00011029	0.2793	0.0010664	0.00011061	0.2793	0.001138	0.00011083	0.2793	0.0010044	0.00011076	0.2793	0.00096724
0.2567	0.0010243	0.00012315	0.2567	0.0011164	0.00012299	0.2567	0.0014411	0.00012336	0.2567	0.0014959	0.00012389	0.2567	0.0015314	0.00012401	0.2567	0.0012038	0.00012294	0.2567	0.0013363	0.00012367	0.2567	0.001556	0.00012395	0.2567	0.00132	0.00012345	0.2567	0.0010838	0.00012319	0.29496	0.000767772	2.98384e-05	0.2821	0.00094711	0.00012536	0.2821	0.00084009	0.00012498	0.2821	0.001105	0.00012569	0.2821	0.00094729	0.00012552	0.2821	0.0013465	0.00012639	0.2821	0.00088779
0.25929	0.0011826	0.00012609	0.25929	0.0012117	0.00012582	0.25929	0.0014992	0.00012613	0.25929	0.0017631	0.00012705	0.25929	0.0017442	0.00012706	0.25929	0.001236	0.00012566	0.25929	0.0014172	0.0001265	0.25929	0.0014374	0.00012645	0.25929	0.0012433	0.000126	0.25929	0.0011558	0.00012598	0.2978	0.000720492	2.76581e-05	0.28491	0.00088647	0.00011709	0.28491	0.00078313	0.00011674	0.28491	0.00090103	0.00011717	0.28491	0.0010343	0.00011748	0.28491	0.0011306	0.00011779	0.28491	0.0010953
0.26187	0.0011691	0.00012674	0.26187	0.0013768	0.00012677	0.26187	0.001268	0.00012641	0.26187	0.0016935	0.0001276	0.26187	0.001792	0.00012782	0.26187	0.0014659	0.00012672	0.26187	0.0018131	0.00012783	0.26187	0.0015667	0.00012734	0.26187	0.0014981	0.00012709	0.26187	0.0012578	0.00012681	0.3009	0.000690669	2.80282e-05	0.28796	0.00096323	0.00011942	0.28796	0.00077057	0.00011891	0.28796	0.00081136	0.00011922	0.28796	0.0012159	0.00011999	0.28796	0.0010318	0.00011985	0.28796	0.0011545
0.26446	0.0011568	0.00012794	0.26446	0.0013654	0.00012797	0.26446	0.0012804	0.00012766	0.26446	0.0016112	0.00012869	0.26446	0.0017116	0.00012892	0.26446	0.0014122	0.00012785	0.26446	0.0016346	0.00012876	0.26446	0.0017306	0.00012885	0.26446	0.0014352	0.00012822	0.26446	0.001223	0.00012799	0.304	0.000686457	2.84305e-05	0.29077	0.00085943	0.00013291	0.29077	0.00074265	0.00013247	0.29077	0.00087106	0.00013299	0.29077	0.00090422	0.00013315	0.29077	0.00089894	0.00013333	0.29077	0.00097364
0.26704	0.0010591	0.00012864	0.26704	0.0011844	0.00012853	0.26704	0.0014365	0.00012879	0.26704	0.0015532	0.00012946	0.26704	0.0019171	0.00013014	0.26704	0.0014146	0.00012872	0.26704	0.0015865	0.00012956	0.26704	0.0016	0.0001295	0.26704	0.0012731	0.00012881	0.26704	0.0010556	0.00012857	0.30711	0.000656628	2.86617e-05	0.29357	0.00079452	0.00012308	0.29357	0.00073774	0.00012278	0.29357	0.000907	0.00012332	0.29357	0.00095586	0.0001235	0.29357	0.0010745	0.00012388	0.29357	0.0011448
0.26963	0.0011595	0.00012932	0.26963	0.0012161	0.00012909	0.26963	0.0015481	0.00012949	0.26963	0.0016516	0.00013014	0.26963	0.0016051	0.00013012	0.26963	0.0013402	0.00012909	0.26963	0.0016872	0.00013024	0.26963	0.0015029	0.00012984	0.26963	0.0011468	0.00012909	0.26963	0.0012035	0.00012932	0.31021	0.000700164	2.89458e-05	0.29663	0.00090732	0.00012487	0.29663	0.001021	0.00012486	0.29663	0.00090728	0.00012493	0.29663	0.0010506	0.00012528	0.29663	0.0011523	0.00012563	0.29663	0.00098629
0.27221	0.0013261	0.00013023	0.27221	0.0012742	0.00012981	0.27221	0.0014521	0.00012995	0.27221	0.0016304	0.00013073	0.27221	0.0015853	0.00013071	0.27221	0.001363	0.00012976	0.27221	0.0014247	0.00013041	0.27221	0.0015576	0.00013056	0.27221	0.0011801	0.00012977	0.27221	0.0013053	0.00013012	0.31331	0.000604772	2.92353e-05	0.29968	0.00094557	0.00012698	0.29968	0.0006343	0.00012623	0.29968	0.00091171	0.00012698	0.29968	0.0011666	0.00012753	0.29968	0.00084644	0.00012714	0.29968	0.0010285
0.27506	0.0010249	0.00011853	0.27506	0.0011337	0.00011841	0.27506	0.0013309	0.00011856	0.27506	0.0015264	0.00011931	0.27506	0.001602	0.00011949	0.27506	0.0010111	0.00011803	0.27506	0.0015298	0.00011935	0.27506	0.0013755	0.00011903	0.27506	0.0011158	0.0001185	0.27506	0.0012219	0.00011878	0.31641	0.000665014	2.95153e-05	0.30274	0.00075392	0.00012781	0.30274	0.00050649	0.00012716	0.30274	0.00074013	0.00012785	0.30274	0.00085189	0.00012815	0.30274	0.00081813	0.00012826	0.30274	0.00085134
0.2779	0.0010508	0.00013043	0.2779	0.0012623	0.00013046	0.2779	0.0014924	0.0001307	0.2779	0.0016169	0.00013139	0.2779	0.0014893	0.00013122	0.2779	0.0011733	0.0001301	0.2779	0.0011757	0.00013065	0.2779	0.0013531	0.00013088	0.2779	0.0013359	0.00013073	0.2779	0.0011624	0.00013055	0.31951	0.000628314	2.97258e-05	0.3058	0.00067803	0.00012871	0.3058	0.00072946	0.00012859	0.3058	0.0010796	0.00012949	0.3058	0.00077279	0.00012904	0.3058	0.00090812	0.00012946	0.3058	0.00086041
0.28049	0.001105	0.00013091	0.28049	0.0013001	0.00013092	0.28049	0.0014807	0.00013106	0.28049	0.0015149	0.0001316	0.28049	0.00183	0.00013222	0.28049	0.0011298	0.00013042	0.28049	0.0016291	0.00013184	0.28049	0.0014236	0.0001314	0.28049	0.0011498	0.00013078	0.28049	0.0012204	0.00013104	0.32261	0.000556674	3.00112e-05	0.30885	0.00063781	0.00013002	0.30885	0.00051779	0.00012959	0.30885	0.000977	0.00013069	0.30885	0.00069229	0.00013029	0.30885	0.00095258	0.00013094	0.30885	0.00095365
0.28333	0.00094508	0.00012097	0.28333	0.00098749	0.00012075	0.28333	0.0012353	0.00012099	0.28333	0.0013186	0.00012156	0.28333	0.0015252	0.00012194	0.28333	0.001084	0.00012071	0.28333	0.0013401	0.00012163	0.28333	0.0015663	0.00012193	0.28333	0.00094564	0.0001208	0.28333	0.00096561	0.00012094	0.32571	0.00054525	3.01106e-05	0.31191	0.00047438	0.00013081	0.31191	0.00048298	0.00013061	0.31191	0.00066532	0.00013122	0.31191	0.00070949	0.00013141	0.31191	0.00093392	0.000132	0.31191	0.00076935
0.28617	0.001037	0.00013788	0.28617	0.0012952	0.00013802	0.28617	0.0014819	0.00013818	0.28617	0.0015274	0.00013877	0.28617	0.0016288	0.00013902	0.28617	0.0010679	0.00013739	0.28617	0.0013298	0.00013844	0.28617	0.0013412	0.00013838	0.28617	0.0011966	0.00013797	0.28617	0.00086824	0.0001375	0.32907	0.000572893	2.7955e-05	0.31497	0.00073766	0.00013248	0.31497	0.00053988	0.0001319	0.31497	0.00050275	0.0001321	0.31497	0.00085831	0.00013286	0.31497	0.00097415	0.00013326	0.31497	0.00056981
0.28902	0.00098192	0.00012895	0.28902	0.0011874	0.00012898	0.28902	0.0011534	0.00012876	0.28902	0.0014275	0.0001297	0.28902	0.0016757	0.00013019	0.28902	0.0010685	0.00012857	0.28902	0.0014289	0.00012973	0.28902	0.001232	0.00012932	0.28902	0.0010523	0.00012888	0.28902	0.0011865	0.00012923	0.33243	0.00058215	3.02365e-05	0.31802	0.0006039	0.00013349	0.31802	0.00041923	0.00013293	0.31802	0.00072596	0.00013378	0.31802	0.00060327	0.00013366	0.31802	0.00071204	0.00013404	0.31802	0.00069059
0.29212	0.0010786	0.00013166	0.29212	0.0011092	0.00013138	0.29212	0.0012062	0.00013138	0.29212	0.001366	0.00013214	0.29212	0.0015518	0.00013253	0.29212	0.0012673	0.00013146	0.29212	0.001539	0.00013249	0.29212	0.0014552	0.00013226	0.29212	0.0010786	0.00013146	0.29212	0.0011037	0.00013163	0.33578	0.000500678	2.79975e-05	0.32108	0.00067303	0.00013402	0.32108	0.00048882	0.00013346	0.32108	0.0007244	0.00013418	0.32108	0.00051463	0.00013389	0.32108	0.00078425	0.00013458	0.32108	0.00060843
0.29496	0.00097401	0.00014654	0.29496	0.0010927	0.00014641	0.29496	0.0013101	0.00014665	0.29496	0.0012582	0.00014709	0.29496	0.0013501	0.00014733	0.29496	0.0012606	0.00014651	0.29496	0.001425	0.00014745	0.29496	0.0012153	0.00014694	0.29496	0.0011807	0.00014673	0.29496	0.0011761	0.00014686	0.33914	0.000572342	3.04333e-05	0.32439	0.00052145	0.00012412	0.32439	0.00046313	0.00012381	0.32439	0.00055661	0.00012423	0.32439	0.00063439	0.00012447	0.32439	0.00056513	0.00012452	0.32439	0.0006384
0.2978	0.001034	0.00013608	0.2978	0.0010208	0.00013572	0.2978	0.0011802	0.00013582	0.2978	0.0014512	0.00013682	0.2978	0.0015481	0.00013706	0.2978	0.000875	0.00013524	0.2978	0.001251	0.00013649	0.2978	0.0011178	0.00013617	0.2978	0.0010898	0.00013597	0.2978	0.00094616	0.00013584	0.3425	0.000530101	2.80804e-05	0.3277	0.00042094	0.00013407	0.3277	0.00046034	0.00013393	0.3277	0.00047696	0.00013423	0.3277	0.00080406	0.00013496	0.3277	0.0007602	0.00013506	0.3277	0.0008035
0.3009	0.0009412	0.00013781	0.3009	0.00091375	0.00013741	0.3009	0.0010774	0.00013752	0.3009	0.0012921	0.00013843	0.3009	0.0013017	0.00013852	0.3009	0.00088121	0.00013713	0.3009	0.0012735	0.00013844	0.3009	0.0011745	0.00013817	0.3009	0.0010781	0.00013785	0.3009	0.0010547	0.00013795	0.34586	0.000506478	3.03818e-05	0.33101	0.00061979	0.00012431	0.33101	0.00052008	0.00012394	0.33101	0.00067946	0.00012447	0.33101	0.00065796	0.00012454	0.33101	0.00075806	0.00012488	0.33101	0.00081492
0.304	0.00093868	0.00013981	0.304	0.0011675	0.00013989	0.304	0.00098841	0.00013937	0.304	0.0013693	0.00014059	0.304	0.0013666	0.00014065	0.304	0.0010819	0.0001395	0.304	0.0011973	0.0001403	0.304	0.0011397	0.00014011	0.304	0.00082689	0.00013938	0.304	0.00090888	0.00013967	0.34922	0.000497385	2.84748e-05	0.33432	0.00029908	0.00013454	0.33432	0.00035833	0.00013442	0.33432	0.0006097	0.00013518	0.33432	0.00075043	0.00013558	0.33432	0.00075251	0.00013576	0.33432	0.00063182
0.30711	0.0010434	0.00014121	0.30711	0.00093189	0.00014064	0.30711	0.0010846	0.00014075	0.30711	0.0011925	0.00014147	0.30711	0.0012732	0.00014169	0.30711	0.00098431	0.00014052	0.30711	0.0010622	0.00014126	0.30711	0.00095845	0.00014097	0.30711	0.0009393	0.0001408	0.30711	0.00095081	0.00014095	0.35283	0.000522626	3.05911e-05	0.33763	0.00053823	0.00012451	0.33763	0.00065901	0.00012452	0.33763	0.00079922	0.00012502	0.33763	0.00075938	0.00012506	0.33763	0.00075056	0.00012521	0.33763	0.00068445
0.31021	0.0010025	0.00014241	0.31021	0.00077856	0.00014162	0.31021	0.0010293	0.00014191	0.31021	0.0011099	0.00014259	0.31021	0.001493	0.00014339	0.31021	0.0010899	0.00014199	0.31021	0.0012006	0.00014278	0.31021	0.0012078	0.00014273	0.31021	0.0011803	0.00014252	0.31021	0.0010239	0.00014236				0.34094	0.00048229	0.00013465	0.34094	0.0003768	0.00013424	0.34094	0.00062381	0.00013499	0.34094	0.00072443	0.00013529	0.34094	0.00084878	0.00013571	0.34094	0.00074378
0.31331	0.00092892	0.00014398	0.31331	0.00062199	0.00014301	0.31331	0.00089204	0.00014335	0.31331	0.0011248	0.00014432	0.31331	0.001121	0.00014438	0.31331	0.0010125	0.00014354	0.31331	0.0011502	0.00014441	0.31331	0.0010369	0.0001441	0.31331	0.00076835	0.00014344	0.31331	0.00094676	0.00014394				0.34425	0.00042395	0.0001272	0.34425	0.00032108	0.00012678	0.34425	0.00053209	0.00012743	0.34425	0.00072232	0.00012788	0.34425	0.00079417	0.0001282	0.34425	0.00095853
0.31641	0.00099639	0.00014528	0.31641	0.00094096	0.00014481	0.31641	0.00072495	0.00014419	0.31641	0.001184	0.00014564	0.31641	0.0012587	0.00014585	0.31641	0.0011091	0.00014491	0.31641	0.0010424	0.0001454	0.31641	0.0011517	0.00014552	0.31641	0.0009738	0.00014502	0.31641	0.0011106	0.00014544				0.34782	0.00051801	0.00013641	0.34782	0.00027075	0.00013572	0.34782	0.00055103	0.00013653	0.34782	0.0006382	0.00013682	0.34782	0.00059919	0.00013694	0.34782	0.00046941
0.31951	0.00074188	0.00014596	0.31951	0.00099525	0.0001461	0.31951	0.0007747	0.00014546	0.31951	0.0013771	0.0001472	0.31951	0.0010978	0.00014671	0.31951	0.00082516	0.00014553	0.31951	0.001127	0.00014674	0.31951	0.0011393	0.00014667	0.31951	0.0011942	0.00014664	0.31951	0.00076841	0.00014594				0.35138	0.00037409	0.00014179	0.35138	0.00024648	0.0001413	0.35138	0.0003322	0.00014177	0.35138	0.00058066	0.00014238	0.35138	0.00077264	0.00014298	0.35138	0.00043063
0.32261	0.0007593	0.00014762	0.32261	0.00086697	0.00014746	0.32261	0.00062386	0.00014677	0.32261	0.0011619	0.00014839	0.32261	0.0010022	0.00014814	0.32261	0.00082474	0.00014714	0.32261	0.0010648	0.00014823	0.32261	0.0010383	0.00014809	0.32261	0.00082534	0.00014752	0.32261	0.00070126	0.00014742				0.35494	0.00059396	0.00014782	0.35494	0.0002817	0.0001469	0.35494	0.00051509	0.0001477	0.35494	0.00045513	0.00014766	0.35494	0.00040184	0.00014777	0.35494	0.00048021
0.32571	0.0003903	0.00014743	0.32571	0.00091248	0.00014812	0.32571	0.00087306	0.00014784	0.32571	0.0010107	0.00014866	0.32571	0.0010898	0.00014889	0.32571	0.0010825	0.00014822	0.32571	0.0010219	0.00014873	0.32571	0.00098534	0.00014857	0.32571	0.00073547	0.00014791	0.32571	0.00076656	0.00014811				0.35851	0.00037272	0.00015294	0.35851	0.0004325	0.00015281	0.35851	0.00041526	0.00015311	0.35851	0.00059221	0.00015363	0.35851	0.00064785	0.00015396	0.35851	0.0004575
0.32907	0.00076763	0.00013748	0.32907	0.00075556	0.00013711	0.32907	0.001074	0.00013752	0.32907	0.0011355	0.00013814	0.32907	0.0010759	0.0001381	0.32907	0.00084271	0.00013706	0.32907	0.0011922	0.00013829	0.32907	0.00082048	0.00013751	0.32907	0.00084329	0.00013741	0.32907	0.00069804	0.00013728				0.36207	0.00015161	0.00015784	0.36207	0.00060946	0.00015863	0.36207	0.00031306	0.0001583	0.36207	0.00055617	0.00015898	0.36207	0.00055921	0.00015919	0.36207	0.00077294
0.33243	0.00075253	0.00014863	0.33243	0.00066606	0.00014807	0.33243	0.0007902	0.00014813	0.33243	0.0011304	0.00014937	0.33243	0.0011562	0.00014949	0.33243	0.00086502	0.00014824	0.33243	0.001149	0.00014945	0.33243	0.001035	0.00014913	0.33243	0.00083062	0.00014856	0.33243	0.00091424	0.00014888				0.36564	0.00018166	0.00016397	0.36564	0.00034827	0.0001641	0.36564	0.00040089	0.00016456	0.36564	0.00051367	0.00016496	0.36564	0.00080361	0.00016589	0.36564	0.0003953
0.33578	0.00061202	0.00013761	0.33578	0.00067064	0.00013737	0.33578	0.00081074	0.00013744	0.33578	0.0010132	0.00013833	0.33578	0.00095148	0.00013829	0.33578	0.0006568	0.00013712	0.33578	0.00089777	0.00013814	0.33578	0.00096024	0.00013818	0.33578	0.0006768	0.00013751	0.33578	0.00076709	0.00013782				0.3692	0.00063095	0.00017129	0.3692	0.00062526	0.000171	0.3692	0.00071353	0.00017156	0.3692	0.00061264	0.00017145	0.3692	0.00042683	0.00017122	0.3692	0.00048626
0.33914	0.00080373	0.00014972	0.33914	0.0011024	0.00014996	0.33914	0.00098015	0.00014949	0.33914	0.00094845	0.00014999	0.33914	0.0010413	0.00015025	0.33914	0.00086032	0.00014923	0.33914	0.00092868	0.00014999	0.33914	0.00059654	0.00014922	0.33914	0.00082269	0.00014952	0.33914	0.0009947	0.00015003				0.37276	0.00064749	0.00017708	0.37276	0.00040815	0.00017619	0.37276	0.00080427	0.00017759	0.37276	0.00050546	0.00017694	0.37276	0.00088354	0.00017816	0.37276	0.00080705
0.3425	0.00060686	0.00013792	0.3425	0.00071819	0.00013778	0.3425	0.00077129	0.0001377	0.3425	0.0010944	0.00013882	0.3425	0.001094	0.00013888	0.3425	0.00061626	0.00013737	0.3425	0.0010544	0.00013878	0.3425	0.0010959	0.00013877	0.3425	0.00073851	0.00013795	0.3425	0.00072476	0.00013807				0.37658	0.00039385	0.00017005	0.37658	0.00036635	0.00016972	0.37658	0.00042564	0.00017022	0.37658	0.00059277	0.00017076	0.37658	0.00058482	0.000171	0.37658	0.00021046
0.34586	0.00059496	0.00014926	0.34586	0.00059233	0.00014888	0.34586	0.00072807	0.00014896	0.34586	0.00077041	0.0001496	0.34586	0.0011075	0.00015037	0.34586	0.00060382	0.00014867	0.34586	0.0012587	0.00015064	0.34586	0.001033	0.00015009	0.34586	0.00071081	0.00014928	0.34586	0.00070404	0.00014941				0.3804	0.00042252	0.00018825	0.3804	0.00046062	0.00018804	0.3804	0.00052681	0.00018862	0.3804	0.00085566	0.00018967	0.3804	0.00092101	0.00019012	0.3804	0.00046614
0.34922	0.0006172	0.00013997	0.34922	0.00085201	0.00014005	0.34922	0.00066721	0.00013951	0.34922	0.00078041	0.00014025	0.34922	0.00090592	0.00014055	0.34922	0.00098019	0.00014008	0.34922	0.00076138	0.00014024	0.34922	0.00085955	0.00014034	0.34922	0.00077047	0.00014005	0.34922	0.00072363	0.00014009				0.38421	0.00049179	0.00018416	0.38421	0.00055562	0.00018402	0.38421	0.00060338	0.00018456	0.38421	0.00037002	0.00018409	0.38421	0.00086636	0.00018566	0.38421	0.00061602
0.35283	0.00071831	0.0001505	0.35283	0.00057035	0.00014982	0.35283	0.0010463	0.0001506	0.35283	0.0011282	0.00015133	0.35283	0.0013599	0.00015187	0.35283	0.00064253	0.00014973	0.35283	0.00068576	0.00015045	0.35283	0.0009578	0.00015094	0.35283	0.00056741	0.00014996	0.35283	0.00075636	0.0001505				0.38803	0.00038063	0.00020192	0.38803	1.5352e-06	0.00020049	0.38803	0.00087677	0.00020349	0.38803	0.00066259	0.00020304	0.38803	0.00036228	0.00020237	0.38803	0.00034394
0.35645	0.00061724	0.00015682	0.35645	0.00045393	0.00015608	0.35645	0.00091516	0.00015688	0.35645	0.00088218	0.00015739	0.35645	0.0011144	0.00015796	0.35645	0.0008849	0.00015676	0.35645	0.001398	0.00015855	0.35645	0.0007531	0.00015705	0.35645	0.00049283	0.00015631	0.35645	0.00068365	0.00015689				0.39185	0.00073499	0.00019763	0.39185	0.00031511	0.00019613	0.39185	0.00068456	0.00019758	0.39185	0.00092779	0.00019843	0.39185	0.0010688	0.00019915	0.39185	0.00093554
0.36006	0.00061337	0.00016274	0.36006	0.00045772	0.00016195	0.36006	0.00058127	0.00016205	0.36006	0.00074768	0.00016301	0.36006	0.0010641	0.00016381	0.36006	0.00045667	0.00016172	0.36006	0.0010611	0.00016378	0.36006	0.00086231	0.00016321	0.36006	0.00053189	0.0001623	0.36006	0.00075908	0.00016298				0.39592	2.311e-05	0.00020737	0.39592	0.00019601	0.00020763	0.39592	0.00056826	0.00020916	0.39592	0.0003612	0.00020869	0.39592	0.00033618	0.00020895	0.39592	0.00043852
0.36368	0.00093934	0.00017017	0.36368	0.00090524	0.00016966	0.36368	0.00071272	0.000169	0.36368	0.00094678	0.00017018	0.36368	0.00099925	0.00017038	0.36368	0.00050821	0.00016848	0.36368	0.00071327	0.00016965	0.36368	0.00073639	0.00016961	0.36368	0.00066415	0.00016927	0.36368	0.00023608	0.00016843				0.39999	0.0003601	0.00022028	0.39999	0.00040599	0.00022009	0.39999	0.00064063	0.0002213	0.39999	0.00060915	0.00022138	0.39999	0.00026221	0.00022052	0.39999	0.00053885
0.36729	0.00058749	0.00017499	0.36729	0.00080149	0.00017508	0.36729	0.0007442	0.00017469	0.36729	0.0013368	0.00017682	0.36729	0.0010449	0.00017616	0.36729	0.00060178	0.0001743	0.36729	0.00072899	0.00017534	0.36729	0.0013279	0.00017669	0.36729	0.00070412	0.00017502	0.36729	0.00080073	0.00017542				0.40381	0.00025453	0.00025036	0.40762	0.00032137	0.00025053	0.40381	0.00061702	0.00025174	0.40381	0.00062686	0.00025203	0.40381	0.00018388	0.0002507	0.40381	0.00054756
0.37091	0.00083646	0.00018247	0.37091	0.00086673	0.00018209	0.37091	0.00051327	0.00018093	0.37091	0.00097076	0.00018278	0.37091	0.001055	0.00018307	0.37091	0.00052441	0.00018094	0.37091	0.00094196	0.00018275	0.37091	0.00087284	0.00018247	0.37091	0.00066992	0.00018175	0.37091	0.00061589	0.00018181				0.40762	0.00052476	0.00025175	0.41169	1.7097e-05	0.00027127	0.40762	0.00060843	0.00025217	0.40762	0.00048619	0.0002519	0.40762	0.00054595	0.00025232	0.40762	0.00016173
0.37452	0.00063362	0.00018905	0.37452	0.00046583	0.00018814	0.37452	0.00055287	0.00018811	0.37452	0.00071761	0.00018923	0.37452	0.00071125	0.0001893	0.37452	0.00037303	0.00018761	0.37452	0.00081204	0.00018953	0.37452	0.00041209	0.00018837	0.37452	0.00047368	0.00018834	0.37452	0.00066273	0.00018902				0.41169	0.00010554	0.00027208	0.42034	0.00053353	0.00034729	0.41169	0.00071558	0.00027461	0.41169	0.00043576	0.00027372	0.41169	0.0010396	0.00027657	0.41169	0.00060592
0.37814	0.00095543	0.00019677	0.37814	0.00068527	0.00019554	0.37814	0.00044138	0.0001946	0.37814	0.00081049	0.00019635	0.37814	0.00073618	0.00019624	0.37814	0.0004596	0.00019461	0.37814	0.00094947	0.0001968	0.37814	0.00055257	0.00019555	0.37814	0.00061327	0.0001955	0.37814	0.00067828	0.00019589				0.41601	0.00056766	0.00028713	0.42441	0.00071928	0.0004137	0.41601	4.6813e-05	0.00028501	0.41601	0.00058534	0.00028757	0.41601	0.00070022	0.00028853	0.41601	0.00073288
0.38201	0.00042886	0.00018789	0.38201	0.00084909	0.00018855	0.38201	0.00082172	0.00018822	0.38201	0.0012682	0.00019008	0.38201	0.0008273	0.00018903	0.38201	0.00087049	0.00018831	0.38201	0.0010851	0.00018966	0.38201	0.0010176	0.00018936	0.38201	0.0006806	0.00018831	0.38201	0.0005159	0.00018802				0.42034	0.00064161	0.00034837	0.42848	0.00071362	0.00050132	0.42034	0.00074022	0.00034892	0.42034	0.00064918	0.0003489	0.42034	0.0011823	0.00035223	0.42034	0.00073431
0.38588	0.00060918	0.00020871	0.38588	0.00083053	0.00020885	0.38588	0.00060652	0.00020791	0.38588	0.00098952	0.00020978	0.38588	0.0013577	0.00021097	0.38588	0.00051611	0.00020761	0.38588	0.00058281	0.00020867	0.38588	0.00087825	0.00020937	0.38588	0.00043841	0.00020792	0.38588	0.00068573	0.00020881				0.42441	0.00054698	0.00041232	0.4328	0.0004736	0.00057027	0.42441	0.0020295	0.00042291	0.42441	0.00043989	0.00041332	0.42441	0.00069367	0.00041551	0.42441	0.00037051
0.38975	0.0006407	0.00020437	0.38975	0.00041458	0.00020323	0.38975	0.000341	0.00020271	0.38975	0.00062428	0.00020428	0.38975	0.0010402	0.00020561	0.38975	0.00027103	0.0002025	0.38975	0.0010878	0.00020569	0.38975	0.00067782	0.00020439	0.38975	0.00085204	0.00020467	0.38975	0.00057103	0.00020404				0.42848	0.00080295	0.00050327	0.43738	0.0020314	0.00082606	0.42848	0.0011111	0.00050557	0.42848	0.00093286	0.0005044	0.42848	0.0011038	0.00050694	0.42848	0.00013573
0.39362	0.00072294	0.00022403	0.39362	0.00069285	0.00022337	0.39362	0.00075913	0.00022331	0.39362	0.00087056	0.00022444	0.39362	0.0013438	0.00022611	0.39362	0.00082081	0.00022341	0.39362	0.0013096	0.00022585	0.39362	0.0013808	0.00022599	0.39362	0.00088724	0.00022416	0.39362	0.0011897	0.00022536				0.4328	0.00031029	0.00056855				0.4328	3.0481e-05	0.0005673	0.43738	0.0011256	0.00081602	0.4328	0.001515	0.00058115	0.4328	0.00061458
0.39749	0.00017516	0.000217	0.39749	0.00075165	0.00021824	0.39749	0.00075325	0.00021797	0.39749	0.0010567	0.0002197	0.39749	0.0012966	0.00022052	0.39749	0.00067223	0.00021764	0.39749	0.00076039	0.00021887	0.39749	0.00068032	0.0002185	0.39749	0.00061251	0.00021803	0.39749	0.00043615	0.00021772				0.43738	0.0024991	0.00083328				0.43738	0.00031602	0.00081031				0.43738	0.001418	0.00081658	0.43738	0.00042905
0.40162	0.00068738	0.00023103	0.40162	0.0013842	0.00023272	0.40162	0.00068241	0.0002301	0.40162	0.00073116	0.00023112	0.40162	0.0014237	0.0002335	0.40162	0.00051593	0.0002295	0.40162	0.0011165	0.0002324	0.40162	0.00043408	0.00023007	0.40162	0.00070697	0.00023068	0.40162	0.00099648	0.00023189
0.40575	0.00051723	0.00024438	0.40575	0.00062473	0.00024408	0.40575	0.00081756	0.00024442	0.40575	0.0012115	0.00024671	0.40575	0.0010391	0.00024622	0.40575	0.00084365	0.00024447	0.40575	0.00040194	0.00024401	0.40575	0.00053653	0.00024427	0.40575	0.0004082	0.00024354	0.40575	0.00069233	0.00024475
0.40962	0.00041699	0.00027765	0.40962	0.00091261	0.00027892	0.40962	0.00065558	0.00027746	0.40962	0.00067516	0.00027863	0.40962	0.00071083	0.00027886	0.40962	0.00065549	0.00027743	0.40962	0.00073245	0.00027894	0.40962	0.00078114	0.00027894	0.40962	0.00046044	0.00027744	0.40962	0.00097757	0.00027976
0.41349	0.00044899	0.00027779	0.41349	0.0005708	0.00027752	0.41349	0.00012614	0.00027543	0.41349	0.00075846	0.00027908	0.41349	0.0011047	0.00028045	0.41349	0.00055732	0.00027711	0.41349	0.00083742	0.00027954	0.41349	0.0011179	0.00028039	0.41349	0.00074786	0.00027856	0.41349	0.00090671	0.00027971
0.41762	0.0002192	0.00030115	0.41762	0.00092223	0.00030356	0.41762	-0.00034483	0.00029747	0.41762	0.00095501	0.00030437	0.41762	0.00045938	0.00030239	0.41762	0.00048184	0.00030111	0.41762	0.0013553	0.00030612	0.41762	0.00067838	0.000303	0.41762	0.00093077	0.00030364	0.41762	0.00051891	0.00030239
0.42201	0.00024286	0.0003148	0.42201	0.00013155	0.00031353	0.42201	0.00063511	0.00031537	0.42201	0.0011382	0.00031907	0.42201	0.0005973	0.0003166	0.42201	0.00089678	0.00031668	0.42201	0.00097293	0.00031848	0.42201	0.0018801	0.00032223	0.42201	0.00067726	0.00031659	0.42201	0.0009106	0.00031785
0.42639	0.0010973	0.00038475	0.42639	0.0013092	0.00038485	0.42639	0.00065903	0.00038075	0.42639	0.0012915	0.00038586	0.42639	0.0010472	0.0003844	0.42639	0.0011613	0.00038352	0.42639	0.0014417	0.00038654	0.42639	0.00080177	0.00038251	0.42639	0.00079184	0.00038267	0.42639	0.00041952	0.00038086
0.43052	0.00036943	0.00045	0.43052	-0.00034065	0.00044474	0.43052	-0.00029388	0.00044388	0.43052	0.00078765	0.00045251	0.43052	0.00099276	0.00045452	0.43052	-0.00033548	0.00044413	0.43052	0.00095571	0.00045429	0.43052	0.00021909	0.00044869	0.43052	0.0010717	0.00045369	0.43052	0.0012636	0.00045614
0.43491	0.0011308	0.00052066	0.43491	0.0015423	0.00052255	0.43491	0.0005896	0.00051428	0.43491	0.0010779	0.00052031	0.43491	0.0011557	0.00052104	0.43491	0.00055868	0.00051348	0.43491	0.00046203	0.00051562	0.43491	0.0007294	0.00051673	0.43491	0.00098622	0.00051843	0.43491	0.0004158	0.00051486
0.43929	0.0018315	0.0006702	0.43929	0.0012973	0.00066364	0.43929	-5.6243e-05	0.00064997	0.43929	0.0011198	0.00066241	0.43929	0.0016276	0.00066788	0.43929	-7.493e-05	0.00064891	0.43929	0.0010992	0.0006624	0.43929	0.0010459	0.00066188	0.43929	0.00092112	0.00065997	0.43929	0.00071531	0.00065839
0.44368	0.00097847	0.00083525	0.44368	-0.00044221	0.00081941	0.44368	0.00095308	0.00083499	0.44368	0.0033148	0.00087191	0.44368	0.0011563	0.00084533	0.44368	0.0005874	0.0008332	0.44368	0.00070028	0.00084096	0.44368	0.0004737	0.00083518	0.44368	0.0019246	0.00085231	0.44368	0.00026702	0.00082796
[truncated: 28 more columns]

## Sheet: Sup.Fig-3A, Sup.Table 2
# Kinetic experiment's raw data using pEGFR peptide-2 as substrate
TCPTP						TCPTP-(CAT)
Date-20190927						Date-20190624
Experimental Repeat-1						Experimental Repeat-1
Absorbance at 650 nm shown below						Absorbance at 650 nm shown below
Peptide(µM)	Blank	Replicate-1	Replicate-2	Replicate-3		Blank	Replicate-1	Replicate-2	Replicate-3
2.5	0.1474	0.3408	0.3663	0.3759		0.2431	0.4447	0.3242	0.367
5	0.1585	0.4503	0.4547	0.4423		0.2449	0.5505	0.4854	0.5025
10	0.1397	0.5602	0.5562	0.5446		0.2154	0.7132	0.7406	0.6951
20	0.2312	0.6674	0.5989	0.6643		0.2421	1.0417	1.1399	1.0949
40	0.1701	0.8942	0.8883	0.9177		0.2755	1.5617	1.6206	1.6628
80	0.2091	1.1769	1.0809	1.0111		0.2758	2.3283	2.3688	2.2366
160	0.2615	1.2939	1.1459	1.2385		0.1645	2.5002	2.4021	2.5975
TCPTP						TCPTP-(CAT)
Date-20190928						Date-20200909
Experimental Repeat-2						Experimental Repeat-2
Absorbance at 650 nm shown below						Absorbance at 650 nm shown below
Peptide(µM)	Blank	Replicate-1	Replicate-2	Replicate-3		Blank	Replicate-1	Replicate-2	Replicate-3
2.5	0.2499	0.2359	0.3544	0.3479		0.215	0.4397	0.4372	0.4461
5	0.1419	0.4161	0.3148	0.4707		0.2187	0.5468	0.5448	0.6063
10	0.2398	0.6522	0.6308	0.5536		0.2103	0.9301	0.7918	0.8432
20	0.159	0.6804	0.7859	0.8564		0.2299	1.2808	1.2127	1.3032
40	0.3051	0.9115	1.0124	0.9301		0.2209	1.846	1.7488	1.8456
80	0.3012	0.8917	1.0369	0.9873		0.2303	2.3613	2.362	2.2118
160	0.2036	1.1939	1.428	1.3132		0.2818	2.5077	2.5205	2.4135
TCPTP						TCPTP-(CAT)
Date-20191101						Date-20200909
Experimental Repeat-3						Experimental Repeat-3
Absorbance at 650 nm shown below						Absorbance at 650 nm shown below
Peptide(µM)	Blank	Replicate-1	Replicate-2	Replicate-3		Blank	Replicate-1	Replicate-2	Replicate-3
2.5	0.2782	0.3676	0.5107	0.4288		0.1841	0.4684	0.5052	0.4144
5	0.2575	0.5084	0.5474	0.5165		0.1856	0.6225	0.6163	0.6074
10	0.2476	0.675	0.6905	0.7149		0.1719	0.9241	0.9071	0.8731
20	0.2441	0.8257	0.9103	0.8748		0.1792	1.3965	1.3845	1.3533
40	0.3587	0.9394	1.0971	1.0088		0.1738	1.8015	1.9195	1.9912
80	0.4773	1.1522	1.3099	1.2624		0.218	2.3914	2.5051	2.4587
160	0.3694	1.2805	1.5031	1.5167		0.2351	2.4898	2.5965	2.6415

[truncated: 6 more sheets: Sup.Fig 3B, Sup.Fig 5A, Sup.Fig 5B,C & Sup.Table 4, Sup.Fig-7B & Sup.Table-2, Sup.Fig. 7C, Sup.Fig-8B]
